# Supplementary material for: Tissue-Specific Evolution of Protein Coding Genes in Human and Mouse
Source: PLoS One. 2015 Jun 29;10(6):e0131673. doi: 10.1371/journal.pone.0131673 (PMC4488272; doi:10.1371/journal.pone.0131673)
Supplement: S2 File — (TXT) [file pone.0131673.s002.txt]

#Script to analyse mouse and human data
#RNA-seq and Microarray
#For Cytoscape: Cytoscape has to be instaled and open with CytoscapeRPC plugin installed and activated.
#For Circos: Only text files are created, circos has to be run separately. 

#Used librarys
library("corpcor")
library("plyr")
library("reshape")
library("gplots")
library("lattice")
library("latticeExtra")
library("preprocessCore")
library("xtable")
library("RCytoscape")
	cy <- CytoscapeConnection()
	pluginVersion(cy)
	
#Color used for graphes
my.col <- colorRampPalette(c("#FFFFFF", "black", "blue", "#FA8072","#00A2FF", "#00CC00", "#E0E0E0"))(7) #1:Backgroundcolor for all graphs, 2: Foregroundcolor for all graphs (E6E6E6), 3: Fill for histograms, 4: Red, for boxplots, 5: Blue, for boxplots, 6: Green, for boxplots, 7: Light gray


############
#Parameters#
############
#This section has to be changed according to analysis to run
###Set folders
	setwd("~/Folder with data for analysis")

###Choose organism and data set for analysis
organism <- "Mus" #"Hum" or "Mus"
expDataSource <- "ENCODE" #Brawand, ENCODE, Bgee for Mouse; Brawand, Fagerberg, Bgee for Human;
	add <- "" 

#Correlation methods used for Cytoscape and Circos
corMethod <- "spearman" #"pearson" or "spearman"
partial=TRUE #TRUE or FALSE

if (expDataSource == "ENCODE" | expDataSource == "Brawand" | expDataSource == "Fagerberg"| expDataSource == "Yu")
{
	expNorm <- 1000000 #To have all values bigger than 1
} else if (expDataSource == "Bgee" ) {
	expNorm <- 1
}

if (organism == "Mus")
{
	folder <- paste("~/Folder with data for analysis")
	folderAnalysis <- paste("~/Folder for analysis")
	organismName <- "Mouse" 
	ortOrganism <- "Rat"
	dataSource <- "EnsV69"
	
}  else if (organism == "Hum") {
	folder <- paste("~/Folder with data for analysis")
	folderAnalysis <- paste("~/Folder for analysis")
	organismName <- "Human"
	ortOrganism <- "Chp"
	dataSource <- "EnsV69" 
} 

#Tissue names for different organisms and data sets
if(organism == "Mus")
{
	if (expDataSource == "ENCODE")
	{
		tissuesRPKMNames <- c("Averaged.RPKM.cerebellum","Averaged.RPKM.cortex","Averaged.RPKM.heart","Averaged.RPKM.kidney","Averaged.RPKM.liver", "Averaged.RPKM.lung","Averaged.RPKM.placenta","Averaged.RPKM.smintestine","Averaged.RPKM.spleen","Averaged.RPKM.testis", "Averaged.RPKM.thymus","Averaged.RPKM.adrenal","Averaged.RPKM.bladder","Averaged.RPKM.colon","Averaged.RPKM.duodenum", "Averaged.RPKM.flobe","Averaged.RPKM.gfat","Averaged.RPKM.lgintestine","Averaged.RPKM.mamgland","Averaged.RPKM.ovary", "Averaged.RPKM.sfat","Averaged.RPKM.stomach")
		tissuesNames <- c("cerebellum", "cortex", "heart", "kidney", "liver", "lung", "placenta", "smintestine", "spleen", "testis", "thymus", "adrenal", "bladder", "colon", "duodenum", "flobe", "gfat", "lgintestine", "mamgland", "ovary", "sfat", "stomach")
		tissuesPrintNames <- c("Cerebellum", "Cortex", "Heart", "Kidney", "Liver", "Lung","Placenta","Small Intestine","Spleen","Testis", "Thymus", "Adrenal", "Bladder", "Colon", "Duodenum", "Frontal Lobe", "Genital Fat Pad", "Large Intestine", "Mammary Gland", "Ovary", "Subcutaneous Fat Pad", "Stomach") 
	}
	else if (expDataSource == "Brawand")
	{
		tissuesRPKMNames <- c("Averaged.RPKM.brain","Averaged.RPKM.cerebellum","Averaged.RPKM.heart","Averaged.RPKM.kidney","Averaged.RPKM.liver", "Averaged.RPKM.testis")
		tissuesNames <- c("brain","cerebellum","heart","kidney","liver", "testis")
		tissuesPrintNames <- c("Brain","Cerebellum","Heart","Kidney","Liver", "Testis")
	}
	else if (expDataSource == "Bgee")
	{
		tissuesRPKMNames <- c("Averaged.RPKM.liver", "Averaged.RPKM.kidney", "Averaged.RPKM.testis", "Averaged.RPKM.blood", "Averaged.RPKM.lung", "Averaged.RPKM.colon", "Averaged.RPKM.hcampus", "Averaged.RPKM.cortex", "Averaged.RPKM.placenta", "Averaged.RPKM.spleen", "Averaged.RPKM.ovary", "Averaged.RPKM.muscle", "Averaged.RPKM.salivary", "Averaged.RPKM.marrow", "Averaged.RPKM.skin", "Averaged.RPKM.spinal", "Averaged.RPKM.thymus", "Averaged.RPKM.adrenal", "Averaged.RPKM.hypothalamus", "Averaged.RPKM.pituitary", "Averaged.RPKM.duodenum", "Averaged.RPKM.cerebellum")
		tissuesNames <- c("liver", "kidney", "testis", "blood", "lung", "colon", "hcampus", "cortex", "placenta", "spleen", "ovary", "muscle", "salivary", "marrow", "skin", "spinal", "thymus", "adrenal", "hypothalamus", "pituitary", "duodenum", "cerebellum")
		tissuesPrintNames <- c("Liver", "Kidney", "Testis", "Blood", "Lung", "Colon", "Hippocampus", "Cortex", "Placenta", "Spleen", "Ovary", "Muscle", "Salivary Gland", "Bone Marrow", "Skin", "Spinal Cord", "Thymus", "Adrenal", "Hypothalamus", "Pituitary Gland", "Duodenum", "Cerebellum")
	}
}  else if (organism == "Hum") {
	if (expDataSource == "Fagerberg")
	{
		tissuesRPKMNames <- c("Averaged.RPKM.colon","Averaged.RPKM.kidney", "Averaged.RPKM.liver", "Averaged.RPKM.pancreas", "Averaged.RPKM.lung", "Averaged.RPKM.prostate", "Averaged.RPKM.brain", "Averaged.RPKM.stomach", "Averaged.RPKM.spleen", "Averaged.RPKM.lymphnode", "Averaged.RPKM.appendix", "Averaged.RPKM.smint", "Averaged.RPKM.adrenal", "Averaged.RPKM.duodenum", "Averaged.RPKM.fat", "Averaged.RPKM.endometrium", "Averaged.RPKM.placenta", "Averaged.RPKM.testis", "Averaged.RPKM.gbladder", "Averaged.RPKM.ubladder", "Averaged.RPKM.thyroid", "Averaged.RPKM.esophagus","Averaged.RPKM.heart", "Averaged.RPKM.skin", "Averaged.RPKM.ovary", "Averaged.RPKM.bonem", "Averaged.RPKM.sgland")
		tissuesNames <- c("colon","kidney", "liver", "pancreas", "lung", "prostate", "brain", "stomach", "spleen", "lymphnode", "appendix", "smint", "adrenal", "duodenum", "fat", "endometrium", "placenta", "testis", "gbladder", "ubladder", "thyroid", "esophagus", "heart", "skin", "ovary", "bonem", "sgland")
		tissuesPrintNames <- c("Colon","Kidney", "Liver", "Pancreas", "Lung", "Prostate", "Brain", "Stomach", "Spleen", "Lymph Node", "Appendix", "Small Intestine", "Adrenal", "Duodenum", "Fat", "Endometrium", "Placenta", "Testis", "Gallbladder", "Urinal Bladder", "Thyroid", "Esophagus","Heart", "Skin", "Ovary", "Bone Marrow", "Salivary Gland")
	}
	else if (expDataSource == "Brawand")
	{
		tissuesRPKMNames <- c("Averaged.RPKM.fcortex","Averaged.RPKM.pcortex","Averaged.RPKM.tlobe", "Averaged.RPKM.cerebellum", "Averaged.RPKM.heart", "Averaged.RPKM.kidney", "Averaged.RPKM.liver", "Averaged.RPKM.testis")
		tissuesNames <- c("fcortex","pcortex","tlobe","cerebellum","heart","kidney","liver", "testis")
		tissuesPrintNames <- c("Frontal Cortex","Prefrontal Cortex","Temporal Lobe","Cerebellum","Heart","Kidney","Liver", "Testis")
	}
	else if (expDataSource == "Bgee")
	{
		tissuesRPKMNames <- c("Averaged.RPKM.liver", "Averaged.RPKM.kidney", "Averaged.RPKM.testis", "Averaged.RPKM.blood", "Averaged.RPKM.lung", "Averaged.RPKM.colon", "Averaged.RPKM.hcampus", "Averaged.RPKM.cortex", "Averaged.RPKM.placenta", "Averaged.RPKM.spleen", "Averaged.RPKM.ovary", "Averaged.RPKM.muscle", "Averaged.RPKM.salivary", "Averaged.RPKM.marrow", "Averaged.RPKM.skin", "Averaged.RPKM.spinal", "Averaged.RPKM.thymus", "Averaged.RPKM.adrenal", "Averaged.RPKM.hypothalamus", "Averaged.RPKM.pituitary", "Averaged.RPKM.duodenum", "Averaged.RPKM.cerebellum")
		tissuesNames <- c("liver", "kidney", "testis", "blood", "lung", "colon", "hcampus", "cortex", "placenta", "spleen", "ovary", "muscle", "salivary", "marrow", "skin", "spinal", "thymus", "adrenal", "hypothalamus", "pituitary", "duodenum", "cerebellum")
		tissuesPrintNames <- c("Liver", "Kidney", "Testis", "Blood", "Lung", "Colon", "Hippocampus", "Cortex", "Placenta", "Spleen", "Ovary", "Muscle", "Salivary Gland", "Bone Marrow", "Skin", "Spinal Cord", "Thymus", "Adrenal", "Hypothalamus", "Pituitary Gland", "Duodenum", "Cerebellum")
	}
}

#Number of tissues
nTissues <- length(tissuesNames)

yLim <- 1000 #for Tau comparison

#Correction term for Circos picture representation
correctionTerm <- 8*nTissues 

############
#Input data#
############

	##Filters: in Genes "protein_coding"
	##Save: in CSV and Unique results only
		
		#Gene information
		#Ensembl Gene ID, Ensembl Transcript ID, Associated Gene Name, % GC content
			orgGenes = read.delim(paste("~/Gene strucuture data")
		
		#Ortholog information
		#Ensembl Gene ID, Ensembl Transcript ID, Ortholog Ensembl Gene ID, dN, dS, Homology Type
			orgOrthologs = read.table(paste("~/Ortholog information")
			dataOrthologs <- orgOrthologs
		
		#Paralog information
		#Ensembl Gene ID, Ensembl Transcript ID, Organism Paralog Ensembl Gene ID, Homology Type
			orgParalogs = read.table(paste("~/Paralog information"), sep="\t", header=TRUE)
		
		#Developmental information
		#Developmental data from Bgee
			orgDevelopment = read.table(paste("~/Developmental information"), sep="\t", header=TRUE)
							
		#PPI information
		#The number of direct neighbors of genes in protein-protein network
			orgConnectivity = read.table(paste("~/PPI information"), sep="\t", header=TRUE)
		
		#Protein gene connection
		#Ensembl Gene ID, Ensembl Transcript ID, Ensembl Protein ID
		orgProtein = read.table(paste("~/Protein information"), sep="\t", header=TRUE) 

		#Phyletic ages of genes
		orgPhyleticage = read.table(paste("~/Phyletic age information"), sep="\t", header=TRUE)
		
		#Essentiality of genes
		if (organism == "Mus" | organism == "Hum") {
			orgEssentiality = read.table(paste("~/Essentiality information"), sep="\t", header=TRUE)
										
		#GO annotation of genes
		orgGO = read.table(paste("~/GO annotation information"), sep="\t", header=TRUE)
		
		#Omega from Selectome
		orgSelectome <- read.table(paste("~/Evolutionary rate information"), sep="\t", header=TRUE)
		
		#Ensembl Gene ID, Ensembl Transcript ID, CDS Length, Exon Rank in Transcript, Exon Chr Start (bp), Exon Chr End (bp)
		orgStructure = read.table(paste("~/Gene structure information"), sep=",", header=TRUE)
		
		##Tissue expression
		if (organism == "Mus")
		{
			if (expDataSource == "ENCODE")
			{
				orgExpression <- read.table(paste("~/Expression information"), sep="\t", header=TRUE)
			} else if (expDataSource == "Brawand") {
				orgExpression <- read.table(paste("~/Expression information"), sep="\t", header=TRUE)
			} else if (expDataSource == "Bgee") {
				orgExpression <- read.table(paste("~/Expression information"), sep="\t", header=TRUE)
			}				
		}  else if (organism == "Hum") {
			if (expDataSource == "Fagerberg")
			{
				orgExpression <- read.table(paste("~/Expression information"), sep="\t", header=TRUE) 
				colnames(orgExpression) <-lapply(colnames(orgExpression),function(x){x <- unlist(strsplit(toString(x), split='_', fixed=TRUE))[1]})
			} else if (expDataSource == "Brawand") {
				orgExpression <- read.table(paste("~/Expression information"), sep="\t", header=TRUE)
			} else if (expDataSource == "Bgee") {
				orgExpression <- read.table(paste("~/Expression information"), sep="\t", header=TRUE)
			}			
		}				
	
#######################################
#Merge all the loaded data to one file#
#######################################

cat("\n Analysis is done for ", nTissues," tissues.",sep="")

cat("\n Overall ",nrow(orgOrthologs)," transcripts in orthologs data."," Summary:",sep="")
summary(orgOrthologs)
#Take only one to one ortologs
orgOrthologs <- orgOrthologs[regexpr("one2one",orgOrthologs$Homology.Type)>0,]
cat("\n Overall ",nrow(orgOrthologs)," transcripts with one to one orthologs."," Summary:",sep="")
summary(orgOrthologs)
	
cat("\n Overall ",nrow(orgSelectome)," transcripts with one to one orthologs."," Summary:",sep="")
summary(orgSelectome)
			
cat("\n Overall ",nrow(orgParalogs)," transcripts in paralogs data."," Summary:",sep="")
summary(orgParalogs)
#Take only within-species paralogs
orgParalogs <- orgParalogs[regexpr("within_species",orgParalogs$Homology.Type)>0,]
sumParalogs <- count(orgParalogs,"Ensembl.Gene.ID")
	names(sumParalogs) <- c("Ensembl.Gene.ID","Paralogs.Number")
	orgParalogs <- orgParalogs[,c("Ensembl.Gene.ID", "Ensembl.Transcript.ID")]
	orgParalogs <- merge(orgParalogs, sumParalogs, by=c("Ensembl.Gene.ID"), all.x=TRUE, sort=FALSE)
	orgParalogs <- orgParalogs[,c("Ensembl.Gene.ID","Paralogs.Number")]
	orgParalogs <- unique(orgParalogs)
cat("\n Overall ",nrow(orgParalogs)," transcripts with within species paralogs."," Summary:",sep="")
summary(orgParalogs)

summary(orgDevelopment)

summary(orgConnectivity)
orgConnectivity <- orgConnectivity[,c("locus", "protein","connectivity")]
colnames(orgConnectivity) <- c("Ensembl.Gene.ID", "Ensembl.Protein.ID","Connectivity")
orgConnectivity <- merge(orgConnectivity, orgProtein, by=c("Ensembl.Gene.ID","Ensembl.Protein.ID"), all.x=TRUE, sort=FALSE)
orgConnectivity <- na.omit(orgConnectivity)
orgConnectivity <- orgConnectivity[,c("Ensembl.Gene.ID", "Ensembl.Transcript.ID","Connectivity")]
summary(orgConnectivity)

summary(orgPhyleticage)
orgPhyleticage <- orgPhyleticage[, c("locus", "phyleticage")]
colnames(orgPhyleticage) <- c("Ensembl.Gene.ID", "Phyletic.Age")
summary(orgPhyleticage)

summary(orgEssentiality)

if(organism == "Mus")
{			
	orgEssentiality <- orgEssentiality[,c("ens_mouse_id", "mouse_ontology_essentiality")]
	colnames(orgEssentiality) <- c("Ensembl.Gene.ID", "Essentiality")
	orgEssentiality$Essentiality <- ifelse(orgEssentiality$Essentiality == "yes", 1, 0)

} else if (organism == "Hum") {
	orgEssentiality <- orgEssentiality[,c("ens_human_id", "human_omim_desc_essentiality")]
	colnames(orgEssentiality) <- c("Ensembl.Gene.ID", "Essentiality")
	orgEssentiality$Essentiality <- ifelse(orgEssentiality$Essentiality == "yes", 1, 0)

} 
summary(orgEssentiality)

summary(orgGO)
orgGO <- orgGO[, c("locus", "GOID", "GOTerm")]
colnames(orgGO) <- c("Ensembl.Gene.ID", "GO.ID", "GO.Term")
summary(orgGO)

cat("\n Overall ",nrow(orgGenes)," transcripts", " in ",length(unique(orgGenes$Ensembl.Gene.ID))," genes for ", organismName," (",dataSource,")."," Summary:",sep="")
summary(orgGenes)

#Collect all files in one
total <- merge(orgGenes,orgOrthologs,by=c("Ensembl.Gene.ID","Ensembl.Transcript.ID"), all.x=TRUE, sort=FALSE)
total <- merge(total,orgParalogs,by=c("Ensembl.Gene.ID"), all.x=TRUE, sort=FALSE)
total$Paralogs.Number <- ifelse(is.na(total$Paralogs.Number), 0, total$Paralogs.Number)
total <- merge(total,orgConnectivity, by=c("Ensembl.Gene.ID","Ensembl.Transcript.ID"), all.x=TRUE, sort=FALSE)
total <- merge(total,orgPhyleticage,by=c("Ensembl.Gene.ID"), all.x=TRUE, sort=FALSE)
total <- merge(total,orgEssentiality,by=c("Ensembl.Gene.ID"), all.x=TRUE, sort=FALSE)
total <- merge(total,orgDevelopment,by=c("Ensembl.Gene.ID"), all.x=TRUE, sort=FALSE)
total <- merge(total,orgSelectome,by=c("Ensembl.Gene.ID","Ensembl.Transcript.ID"), all.x=TRUE, sort=FALSE)
	
#Add to the file with gene names dN and dS, and calculate Omega
cat("\n Omega is calculated as dN/dS if dS is > 0, otherweis Omega = 0",sep="")
total$Omega <- ifelse(total$dS>0,total$dN/total$dS,total$dS)

cat("\n Overall ",nrow(orgStructure)," exons for ", organismName," (",dataSource,")."," Summary:",sep="")
summary(orgStructure)

structure <- orgStructure
#Calculate the length of each exon
structure$Exon.Length <- ifelse(structure$Exon.Chr.End..bp.>0,structure$Exon.Chr.End..bp. - structure$Exon.Chr.Start..bp.+1,structure$Exon.Chr.End..bp.)

##Calculations for Introns
	
	#Calculate the summary length of all exons in transcript
	exonLength <- aggregate(Exon.Length ~ Ensembl.Transcript.ID, FUN="sum", data=structure)
	names(exonLength) <- c("Ensembl.Transcript.ID","Exon.Total.Length")

	#Calculate the number of all exons in the transcript
	exonNumber <- aggregate(Exon.Rank.in.Transcript ~ Ensembl.Transcript.ID, FUN="max", data=structure)
	names(exonNumber) <- c("Ensembl.Transcript.ID","Exon.Number")

	#Find the start of the first exon in transcript
	transcriptStart <- aggregate(Exon.Chr.Start..bp. ~ Ensembl.Transcript.ID, FUN="min", data=structure)
	names(transcriptStart) <- c("Ensembl.Transcript.ID","Transcript.Start")

	#Find the end of the last exon in transcript
	transcriptEnd <- aggregate(Exon.Chr.End..bp. ~ Ensembl.Transcript.ID, FUN="max", data=structure)
	names(transcriptEnd) <- c("Ensembl.Transcript.ID","Transcript.End")

	#Calculate the longest Transcript for each gene
	maxCDS <- aggregate(CDS.Length ~ Ensembl.Gene.ID, FUN="max", data=structure)
	names(maxCDS) <- c("Ensembl.Gene.ID","Max.CDS.Length")

	#Put all the calculated data to one table
	structure <- merge(structure,exonLength,by=c("Ensembl.Transcript.ID"), all.x=TRUE, sort=FALSE)
	structure <- merge(structure,exonNumber,by=c("Ensembl.Transcript.ID"), all.x=TRUE, sort=FALSE)
	structure <- merge(structure,transcriptStart,by=c("Ensembl.Transcript.ID"), all.x=TRUE, sort=FALSE)
	structure <- merge(structure,transcriptEnd,by=c("Ensembl.Transcript.ID"), all.x=TRUE, sort=FALSE)
	structure <- merge(structure,maxCDS,by=c("Ensembl.Gene.ID"), all.x=TRUE, sort=FALSE)

#Calculate the length of the transcript
structure$Transcript.Length <- ifelse(structure$Transcript.End>0,structure$Transcript.End - structure$Transcript.Start+1,structure$Transcript.End)

#Calculate the number of introns
structure$Intron.Number <- ifelse(structure$Exon.Number>0,structure$Exon.Number-1,structure$Exon.Number)

#Calculate the length of the Introns
structure$Intron.Length <- ifelse(structure$Transcript.Length>0,(structure$Transcript.Length - structure$Exon.Total.Length),structure$Transcript.Length)

#Intron Length is the mean length of introns in transcript
cat("\n Intron Length is the mean length of introns in the transcript.")
structure$Intron.Length <- ifelse(structure$Intron.Number>0,structure$Intron.Length/structure$Intron.Number,structure$Intron.Number)

#Label if transcript is longest for this gene
structure$Max.CDS.Length <- ifelse(structure$CDS.Length==structure$Max.CDS.Length,TRUE,FALSE)

#Choose only columns and rows that are needed
structure <- structure[,c('Ensembl.Gene.ID','Ensembl.Transcript.ID','CDS.Length','Intron.Length','Intron.Number',"Max.CDS.Length")]
structure <- unique(structure) #Many rows are the same, because before there was a row for each Exon, so just delete duplicates
		
#Merge the two tables (with gene properties and gene structure)
total <- merge(total,structure,by=c("Ensembl.Gene.ID","Ensembl.Transcript.ID"), all.x=TRUE)

	tempTotal <- total

##Choice of the transcript
#Transcript with avalable Omega.0 (for calculation of Omega.0 the longest transcrip was used)
#If no Omega.0 for the gene, the longest transcript
#If more transcripts have same CDS.Length, then one for which Connectivity is avalable
#If still more transcripts, the one with longest introns.

cat("\n Longest transcript will be chousen.")
#Transcript with avalable Omega.0 values	
maxOmega <- aggregate(Omega.0 ~ Ensembl.Gene.ID, FUN="max", data=total)
names(maxOmega) <- c("Ensembl.Gene.ID","Max.Omega")
total <- merge(total, maxOmega, by="Ensembl.Gene.ID", all.x=TRUE)
	total1 <- total[!is.na(total$Max.Omega),] #Avalable Omega.0 for at least one transcript
		total2 <- total[is.na(total$Max.Omega),] #No Omega.0 for all transcripts
	total1 <- total1[!is.na(total1$Omega.0),]
	total1 <- total1[,-(length(colnames(total1)))] #Remove Max.Omega column
		total2 <- total2[,-(length(colnames(total2)))] #Remove Max.Omega column
		#The longest transcript
		total2 <- subset(total2,Max.CDS.Length == TRUE)
		#Connectivity data avalability, if several transcripts the same length
		maxConnectivity <- aggregate(Connectivity ~ Ensembl.Gene.ID, FUN="max", data=total2)
		names(maxConnectivity) <- c("Ensembl.Gene.ID","Max.Connectivity")
		total2 <- merge(total2, maxConnectivity, by="Ensembl.Gene.ID", all.x=TRUE)
			total21 <- total2[!is.na(total2$Max.Connectivity),] #Avalable Connectivity for at list one transcript
			total22 <- total2[is.na(total2$Max.Connectivity),] #No Connectivity for all transcripts
			total21 <- total21[!is.na(total21$Connectivity),]
		total2 <- rbind(total21, total22)
		#Maximal intron length for the rest
		maxIntron <- aggregate(Intron.Length ~ Ensembl.Gene.ID, FUN="max", data=total2)
		names(maxIntron) <- c("Ensembl.Gene.ID","Max.Intron")
		total2 <- merge(total2, maxIntron, by="Ensembl.Gene.ID", all.x=TRUE)
		total2 <- total2[total2$Intron.Length==total2$Max.Intron,]
		#Random one for the rest. 15 for Mouse
		temp <- split(1:nrow(total2),total2$Ensembl.Gene.ID)
		temp2 <- sapply(temp,function(x){x <- x[1]})
		total2 <- total2[temp2,]
		total2 <- total2[!is.na(total2$Ensembl.Gene.ID),]
		total2 <- total2[,-(length(colnames(total2)))] # Remove Max.Intron column
		total2 <- total2[,-(length(colnames(total2)))] # Remove Max.Connectivity column
		total2 <- total2[,-(length(colnames(total2)))] # Remove Max.CDS.Length column
	total1 <- total1[,-(length(colnames(total1)))] # Remove Max.CDS.Length column
total <- rbind(total1, total2)

#Bgee data were already normalized, so bring them back to FPKM
if(expDataSource == "Bgee")
{
	fmin <- function(x)
			{
				x <- subset(x,x>0)
		 		res <- min(x, na.rm=TRUE)	
		 		return(res)
			}

	orgExpression[,-1] <- apply(orgExpression[,-1], c(1,2), function(x){x <- 2^x})
	minExp <- apply(orgExpression[,-1],2,fmin)	
	minExp <- min(minExp)
	orgExpression[,-1] <- apply(orgExpression[,-1], c(1,2), function(x){x <- x-minExp})
}

#Choose used genes
cat("\n If many replicates for one organ, then the mean of expression is chosen.")
totalExpr <- total[,c("Ensembl.Gene.ID","Ensembl.Transcript.ID")]

if(expDataSource == "Brawand")
{
	orgExpression <- merge(totalExpr,orgExpression,by=c("Ensembl.Gene.ID"), all.x=TRUE, sort=FALSE,incomparables = NA)
	if(organism == "Hum")
	{
		orgExpression$Averaged.RPKM.fcortex <- rowMeans(orgExpression[,regexpr("_frontal_cortex",colnames(orgExpression))>0], na.rm=TRUE, dim=1)
		orgExpression$Averaged.RPKM.pcortex <- orgExpression[,regexpr("prefrontal_cortex",colnames(orgExpression))>0]
		orgExpression$Averaged.RPKM.tlobe <- orgExpression[,regexpr("temporal_lobe",colnames(orgExpression))>0]	
		orgExpression$Averaged.RPKM.cerebellum <- rowMeans(orgExpression[,regexpr("Cerebellum",colnames(orgExpression))>0], na.rm=TRUE, dim=1)
		orgExpression$Averaged.RPKM.heart <- rowMeans(orgExpression[,regexpr("Heart",colnames(orgExpression))>0], na.rm=TRUE, dim=1)
		orgExpression$Averaged.RPKM.kidney <- rowMeans(orgExpression[,regexpr("Kidney",colnames(orgExpression))>0], na.rm=TRUE, dim=1)
		orgExpression$Averaged.RPKM.liver <- rowMeans(orgExpression[,regexpr("Liver",colnames(orgExpression))>0], na.rm=TRUE, dim=1)
		orgExpression$Averaged.RPKM.testis <- rowMeans(orgExpression[,regexpr("Testis",colnames(orgExpression))>0], na.rm=TRUE, dim=1)
		orgExpression <- orgExpression[,c("Ensembl.Gene.ID", tissuesRPKMNames)]
	} else if(organism == "Mus"){
		orgExpression$Averaged.RPKM.brain <- rowMeans(orgExpression[,regexpr("Brain",colnames(orgExpression))>0], na.rm=TRUE, dim=1)
		orgExpression$Averaged.RPKM.cerebellum <- rowMeans(orgExpression[,regexpr("Cerebellum",colnames(orgExpression))>0], na.rm=TRUE, dim=1)
		orgExpression$Averaged.RPKM.heart <- rowMeans(orgExpression[,regexpr("Heart",colnames(orgExpression))>0], na.rm=TRUE, dim=1)
		orgExpression$Averaged.RPKM.kidney <- rowMeans(orgExpression[,regexpr("Kidney",colnames(orgExpression))>0], na.rm=TRUE, dim=1)
		orgExpression$Averaged.RPKM.liver <- rowMeans(orgExpression[,regexpr("Liver",colnames(orgExpression))>0], na.rm=TRUE, dim=1)
		orgExpression$Averaged.RPKM.testis <- rowMeans(orgExpression[,regexpr("Testis",colnames(orgExpression))>0], na.rm=TRUE, dim=1)
		orgExpression <- orgExpression[,c("Ensembl.Gene.ID", tissuesRPKMNames)]
	}
} else if(expDataSource == "ENCODE"){
	#orgExpression <- merge(totalExpr,orgExpression,by=c("Ensembl.Gene.ID","Ensembl.Transcript.ID"), all.x=TRUE, sort=FALSE,incomparables = NA)
	orgExpression <- merge(totalExpr,orgExpression,by=c("Ensembl.Gene.ID"), all.x=TRUE, sort=FALSE,incomparables = NA)
	orgExpression$Averaged.RPKM.cerebellum <- rowMeans(orgExpression[,regexpr("Cbellum",colnames(orgExpression))>0], na.rm=TRUE, dim=1)
	orgExpression$Averaged.RPKM.cortex <- rowMeans(orgExpression[,regexpr("Cortex",colnames(orgExpression))>0], na.rm=TRUE, dim=1)
	orgExpression$Averaged.RPKM.heart <- rowMeans(orgExpression[,regexpr("Heart",colnames(orgExpression))>0], na.rm=TRUE, dim=1)
	orgExpression$Averaged.RPKM.kidney <- rowMeans(orgExpression[,regexpr("Kidney",colnames(orgExpression))>0], na.rm=TRUE, dim=1)
	orgExpression$Averaged.RPKM.liver <- rowMeans(orgExpression[,regexpr("Liver",colnames(orgExpression))>0], na.rm=TRUE, dim=1)
	orgExpression$Averaged.RPKM.lung <- rowMeans(orgExpression[,regexpr("Lung",colnames(orgExpression))>0], na.rm=TRUE, dim=1)
	orgExpression$Averaged.RPKM.placenta <- rowMeans(orgExpression[,regexpr("Plac",colnames(orgExpression))>0], na.rm=TRUE, dim=1)
	orgExpression$Averaged.RPKM.smintestine <- rowMeans(orgExpression[,regexpr("Smint",colnames(orgExpression))>0], na.rm=TRUE, dim=1)
	orgExpression$Averaged.RPKM.spleen <- rowMeans(orgExpression[,regexpr("Spleen",colnames(orgExpression))>0], na.rm=TRUE, dim=1)
	orgExpression$Averaged.RPKM.testis <- rowMeans(orgExpression[,regexpr("Testis",colnames(orgExpression))>0], na.rm=TRUE, dim=1)
	orgExpression$Averaged.RPKM.thymus <- rowMeans(orgExpression[,regexpr("Thymus",colnames(orgExpression))>0], na.rm=TRUE, dim=1)
	orgExpression$Averaged.RPKM.adrenal <- rowMeans(orgExpression[,regexpr("Adrenal",colnames(orgExpression))>0], na.rm=TRUE, dim=1)
	orgExpression$Averaged.RPKM.bladder <- rowMeans(orgExpression[,regexpr("Bladder",colnames(orgExpression))>0], na.rm=TRUE, dim=1)
	orgExpression$Averaged.RPKM.colon <- rowMeans(orgExpression[,regexpr("Colon",colnames(orgExpression))>0], na.rm=TRUE, dim=1)
	orgExpression$Averaged.RPKM.duodenum <- rowMeans(orgExpression[,regexpr("Duod",colnames(orgExpression))>0], na.rm=TRUE, dim=1)
	orgExpression$Averaged.RPKM.flobe <- rowMeans(orgExpression[,regexpr("Flobe",colnames(orgExpression))>0], na.rm=TRUE, dim=1)
	orgExpression$Averaged.RPKM.gfat <- rowMeans(orgExpression[,regexpr("Gfat",colnames(orgExpression))>0], na.rm=TRUE, dim=1)
	orgExpression$Averaged.RPKM.lgintestine <- rowMeans(orgExpression[,regexpr("Lgint",colnames(orgExpression))>0], na.rm=TRUE, dim=1)
	orgExpression$Averaged.RPKM.mamgland <- rowMeans(orgExpression[,regexpr("Mamg",colnames(orgExpression))>0], na.rm=TRUE, dim=1)
	orgExpression$Averaged.RPKM.ovary <- rowMeans(orgExpression[,regexpr("Ovary",colnames(orgExpression))>0], na.rm=TRUE, dim=1)
	orgExpression$Averaged.RPKM.sfat <- rowMeans(orgExpression[,regexpr("Sfat",colnames(orgExpression))>0], na.rm=TRUE, dim=1)
	orgExpression$Averaged.RPKM.stomach <- rowMeans(orgExpression[,regexpr("Stom",colnames(orgExpression))>0], na.rm=TRUE, dim=1)
	# orgExpression <- orgExpression[,c("Ensembl.Gene.ID","Ensembl.Transcript.ID", tissuesRPKMNames)]
	orgExpression <- orgExpression[,c("Ensembl.Gene.ID", tissuesRPKMNames)]
} else if(expDataSource == "Bgee"){
	orgExpression <- merge(totalExpr,orgExpression,by=c("Ensembl.Gene.ID"), all.x=TRUE, sort=FALSE,incomparables = NA)
	
	orgExpression$Averaged.RPKM.liver <- rowMeans(orgExpression[,regexpr("liver",colnames(orgExpression))>0], na.rm=TRUE, dim=1)
	orgExpression$Averaged.RPKM.kidney <- rowMeans(orgExpression[,regexpr("kidney",colnames(orgExpression))>0], na.rm=TRUE, dim=1)
	orgExpression$Averaged.RPKM.testis <- rowMeans(orgExpression[,regexpr("testis",colnames(orgExpression))>0], na.rm=TRUE, dim=1)
	orgExpression$Averaged.RPKM.blood <- rowMeans(orgExpression[,regexpr("blood",colnames(orgExpression))>0], na.rm=TRUE, dim=1)
	orgExpression$Averaged.RPKM.lung <- rowMeans(orgExpression[,regexpr("lung",colnames(orgExpression))>0], na.rm=TRUE, dim=1)
	orgExpression$Averaged.RPKM.colon <- rowMeans(orgExpression[,regexpr("colon",colnames(orgExpression))>0], na.rm=TRUE, dim=1)
	orgExpression$Averaged.RPKM.hcampus <- rowMeans(orgExpression[,regexpr("hippocampus",colnames(orgExpression))>0], na.rm=TRUE, dim=1)
	orgExpression$Averaged.RPKM.cortex <- rowMeans(orgExpression[,regexpr("cortex",colnames(orgExpression))>0], na.rm=TRUE, dim=1)
	orgExpression$Averaged.RPKM.placenta <- rowMeans(orgExpression[,regexpr("placenta",colnames(orgExpression))>0], na.rm=TRUE, dim=1)
	orgExpression$Averaged.RPKM.spleen <- rowMeans(orgExpression[,regexpr("spleen",colnames(orgExpression))>0], na.rm=TRUE, dim=1)
	orgExpression$Averaged.RPKM.ovary <- rowMeans(orgExpression[,regexpr("ovary",colnames(orgExpression))>0], na.rm=TRUE, dim=1)
	orgExpression$Averaged.RPKM.muscle <- rowMeans(orgExpression[,regexpr("muscle",colnames(orgExpression))>0], na.rm=TRUE, dim=1)
	orgExpression$Averaged.RPKM.salivary <- rowMeans(orgExpression[,regexpr("salivary",colnames(orgExpression))>0], na.rm=TRUE, dim=1)
	orgExpression$Averaged.RPKM.marrow <- rowMeans(orgExpression[,regexpr("marrow",colnames(orgExpression))>0], na.rm=TRUE, dim=1)
	orgExpression$Averaged.RPKM.skin <- rowMeans(orgExpression[,regexpr("skin",colnames(orgExpression))>0], na.rm=TRUE, dim=1)
	orgExpression$Averaged.RPKM.spinal <- rowMeans(orgExpression[,regexpr("spinal",colnames(orgExpression))>0], na.rm=TRUE, dim=1)
	orgExpression$Averaged.RPKM.thymus <- rowMeans(orgExpression[,regexpr("thymus",colnames(orgExpression))>0], na.rm=TRUE, dim=1)
	orgExpression$Averaged.RPKM.adrenal <- rowMeans(orgExpression[,regexpr("adrenal",colnames(orgExpression))>0], na.rm=TRUE, dim=1)
	orgExpression$Averaged.RPKM.hypothalamus <- rowMeans(orgExpression[,regexpr("hypothalamus",colnames(orgExpression))>0], na.rm=TRUE, dim=1)
	orgExpression$Averaged.RPKM.pituitary <- rowMeans(orgExpression[,regexpr("pituitary",colnames(orgExpression))>0], na.rm=TRUE, dim=1)
	orgExpression$Averaged.RPKM.duodenum <- rowMeans(orgExpression[,regexpr("duodenum",colnames(orgExpression))>0], na.rm=TRUE, dim=1)
	orgExpression$Averaged.RPKM.cerebellum <- rowMeans(orgExpression[,regexpr("cerebellum",colnames(orgExpression))>0], na.rm=TRUE, dim=1)
	orgExpression <- orgExpression[,c("Ensembl.Gene.ID", tissuesRPKMNames)]
	
} else if(expDataSource == "Fagerberg"){
	orgExpression <- merge(totalExpr,orgExpression,by=c("Ensembl.Gene.ID"), all.x=TRUE, sort=FALSE,incomparables = NA)
	
	orgExpression$Averaged.RPKM.colon <- rowMeans(orgExpression[,regexpr("colon",colnames(orgExpression))>0], na.rm=TRUE, dim=1)
	orgExpression$Averaged.RPKM.kidney <- rowMeans(orgExpression[,regexpr("kidney",colnames(orgExpression))>0], na.rm=TRUE, dim=1)
	orgExpression$Averaged.RPKM.liver <- rowMeans(orgExpression[,regexpr("liver",colnames(orgExpression))>0], na.rm=TRUE, dim=1)
	orgExpression$Averaged.RPKM.pancreas <- rowMeans(orgExpression[,regexpr("pancreas",colnames(orgExpression))>0], na.rm=TRUE, dim=1)
	orgExpression$Averaged.RPKM.lung <- rowMeans(orgExpression[,regexpr("lung",colnames(orgExpression))>0], na.rm=TRUE, dim=1)
	orgExpression$Averaged.RPKM.prostate <- rowMeans(orgExpression[,regexpr("prostate",colnames(orgExpression))>0], na.rm=TRUE, dim=1)
	orgExpression$Averaged.RPKM.brain <- rowMeans(orgExpression[,regexpr("brain",colnames(orgExpression))>0], na.rm=TRUE, dim=1)
	orgExpression$Averaged.RPKM.stomach <- rowMeans(orgExpression[,regexpr("stomach",colnames(orgExpression))>0], na.rm=TRUE, dim=1)
	orgExpression$Averaged.RPKM.spleen <- rowMeans(orgExpression[,regexpr("spleen",colnames(orgExpression))>0], na.rm=TRUE, dim=1)
	orgExpression$Averaged.RPKM.lymphnode <- rowMeans(orgExpression[,regexpr("lymphnode",colnames(orgExpression))>0], na.rm=TRUE, dim=1)
	orgExpression$Averaged.RPKM.appendix <- rowMeans(orgExpression[,regexpr("appendix",colnames(orgExpression))>0], na.rm=TRUE, dim=1)
	orgExpression$Averaged.RPKM.smint <- rowMeans(orgExpression[,regexpr("smallintestine",colnames(orgExpression))>0], na.rm=TRUE, dim=1)
	orgExpression$Averaged.RPKM.adrenal <- rowMeans(orgExpression[,regexpr("adrenal",colnames(orgExpression))>0], na.rm=TRUE, dim=1)
	orgExpression$Averaged.RPKM.duodenum <- rowMeans(orgExpression[,regexpr("duodenum",colnames(orgExpression))>0], na.rm=TRUE, dim=1)
	orgExpression$Averaged.RPKM.fat <- rowMeans(orgExpression[,regexpr("fat",colnames(orgExpression))>0], na.rm=TRUE, dim=1)
	orgExpression$Averaged.RPKM.endometrium <- rowMeans(orgExpression[,regexpr("endometrium",colnames(orgExpression))>0], na.rm=TRUE, dim=1)
	orgExpression$Averaged.RPKM.placenta <- rowMeans(orgExpression[,regexpr("placenta",colnames(orgExpression))>0], na.rm=TRUE, dim=1)
	orgExpression$Averaged.RPKM.testis <- rowMeans(orgExpression[,regexpr("testis",colnames(orgExpression))>0], na.rm=TRUE, dim=1)
	orgExpression$Averaged.RPKM.gbladder <- rowMeans(orgExpression[,regexpr("gallbladder",colnames(orgExpression))>0], na.rm=TRUE, dim=1)
	orgExpression$Averaged.RPKM.ubladder <- rowMeans(orgExpression[,regexpr("urinarybladde",colnames(orgExpression))>0], na.rm=TRUE, dim=1)
	orgExpression$Averaged.RPKM.thyroid <- rowMeans(orgExpression[,regexpr("thyroid",colnames(orgExpression))>0], na.rm=TRUE, dim=1)
	orgExpression$Averaged.RPKM.esophagus <- rowMeans(orgExpression[,regexpr("esophagus",colnames(orgExpression))>0], na.rm=TRUE, dim=1)
	orgExpression$Averaged.RPKM.heart <- rowMeans(orgExpression[,regexpr("heart",colnames(orgExpression))>0], na.rm=TRUE, dim=1)
	orgExpression$Averaged.RPKM.skin <- rowMeans(orgExpression[,regexpr("skin",colnames(orgExpression))>0], na.rm=TRUE, dim=1)
	orgExpression$Averaged.RPKM.ovary <- rowMeans(orgExpression[,regexpr("ovary",colnames(orgExpression))>0], na.rm=TRUE, dim=1)
	orgExpression$Averaged.RPKM.bonem <- rowMeans(orgExpression[,regexpr("bonem",colnames(orgExpression))>0], na.rm=TRUE, dim=1)
	orgExpression$Averaged.RPKM.sgland <- rowMeans(orgExpression[,regexpr("salivarygland",colnames(orgExpression))>0], na.rm=TRUE, dim=1)
	orgExpression <- orgExpression[,c("Ensembl.Gene.ID", tissuesRPKMNames)]
	 
}

	#Draw expression distribution
		orgRPKM <- na.omit(orgExpression)
	
		orgRPKM[,c(paste("Averaged.RPKM.", tissuesNames[1:nTissues], sep=""))] <- apply(orgRPKM[,c(paste("Averaged.RPKM.", tissuesNames[1:nTissues], sep=""))], c(1,2), function(x){x <- log2(x)})
	
		dev.new(height=9, width=12)
		par(cex.main=0.95, bg=my.col[1], fg=my.col[2], col.axis=my.col[2], col.lab=my.col[2], col.main=my.col[2])
		palette(rev(rich.colors(length(tissuesNames)+2)))
	
		plot(density(orgRPKM[,tissuesRPKMNames[1]],n=1000), main = "Expression values among different tissues",xlab="RPKM",col=(1), lwd=3)
		for(i in c(2:length(tissuesRPKMNames)))
		{	
			lines(density(orgRPKM[,tissuesRPKMNames[i]],n = 1000), col=(i), lwd=3)
		}
		legend("topright",tissuesPrintNames,col=(1:length(tissuesRPKMNames)),lty="solid", lwd=3)
		dev.copy2pdf(device=quartz, file=paste(folderAnalysis, organism,"TissuesOriginalExpressionRPKM", expDataSource, add,".pdf", sep=""),onefile=TRUE)
		#dev.off()
		
		orgRPKM <- na.omit(orgExpression)
		
		x2 <- orgRPKM[,c(paste("Averaged.RPKM.", tissuesNames[1:nTissues], sep=""))]
		x2 <- x2 * expNorm + 1.0001
		x2 <- log2(x2)
	
		orgRPKM[,c(paste("Averaged.RPKM.", tissuesNames[1:nTissues], sep=""))] <- data.frame(x2)
	
		dev.new(height=9, width=12)
		par(cex.main=0.95, bg=my.col[1], fg=my.col[2], col.axis=my.col[2], col.lab=my.col[2], col.main=my.col[2])
		palette(rev(rich.colors(length(tissuesNames)+2)))
	
		plot(density(orgRPKM[,tissuesRPKMNames[1]],n=1000), main = "Expression values among different tissues",xlab="Normalized expression",col=(1), lwd=3)
		for(i in c(2:length(tissuesRPKMNames)))
		{	
			lines(density(orgRPKM[,tissuesRPKMNames[i]],n = 1000), col=(i), lwd=3)
		}
		legend("topright",tissuesPrintNames,col=(1:length(tissuesRPKMNames)),lty="solid", lwd=3)
		dev.copy2pdf(device=quartz, file=paste(folderAnalysis, organism,"TissuesOriginalExpressionRPKM", expDataSource, "Extended" , add, ".pdf", sep=""),onefile=TRUE)
		#dev.off()
	
#Quintile normalization		
orgExpression <- na.omit(orgExpression)
x <- orgExpression[,c(paste("Averaged.RPKM.", tissuesNames[1:nTissues], sep=""))]
x <- x * expNorm
x <- log2(x)
x[x<0] <- -Inf
x_m <- as.matrix(x)
x <- normalize.quantiles(x_m)
x[x == -Inf] <- log2(1.0001)
orgExpression[,c(paste("Averaged.RPKM.", tissuesNames[1:nTissues], sep=""))] <- data.frame(x)	
	
	dev.new(height=9, width=12)
		par(cex.main=0.95, bg=my.col[1], fg=my.col[2], col.axis=my.col[2], col.lab=my.col[2], col.main=my.col[2])
		palette(rev(rich.colors(length(tissuesNames)+2)))
	
		plot(density(x[,1],n=1000), main = "Expression values among different tissues",xlab="Quantile normalized expression",col=(1), lwd=3)
			for(i in c(2:length(tissuesRPKMNames)))
			{	
				lines(density(x[,i],n = 1000), col=(i), lwd=3)
			}
			legend("topright",tissuesPrintNames,col=(1:length(tissuesRPKMNames)),lty="solid", lwd=3)
				dev.copy2pdf(device=quartz, file=paste(folderAnalysis, organism,"OriginalExpressionRPKM", expDataSource,"ExtendedQN", add, ".pdf", sep=""),onefile=TRUE)
	#dev.off()
		
cat("\n Mean is calculated taking in account tissues with 0 expression. 2+0+4=2",sep="")
fmean <- function(x)
{
	#x <- subset(x,x>0)
	if(!all(is.na(x)))
	 {
	 	res <- mean(x, na.rm=TRUE)
	 } else {
	 	res <- NA
	 }
	 return(res)
}
orgExpression$Mean.Expression <- apply(orgExpression[,c(paste("Averaged.RPKM.", tissuesNames[1:nTissues], sep=""))],1,fmean)		

cat("\n Median is calculated taking in account tissues with 0 expression. 2+0+4=2",sep="")
fmedian <- function(x)
{
	#x <- subset(x,x>0)
	if(!all(is.na(x)))
	 {
	 	res <- median(x, na.rm=TRUE)	
	 }else {
	 	res <- NA
	 }
	 return(res)
}
orgExpression$Median.Expression <- apply(orgExpression[,c(paste("Averaged.RPKM.", tissuesNames[1:nTissues], sep=""))],1,fmedian)
	
#Maximal expression value over all tissues
fmax <- function(x)
{
	if(!all(is.na(x)))
	{
	 	res <- max(x, na.rm=TRUE)
	 } else {
	 	res <- NA
	 }
	return(res)
}
orgExpression$Max.Expression <- apply(orgExpression[,c(paste("Averaged.RPKM.", tissuesNames[1:nTissues], sep=""))],1,fmax)
	
#Function to calculate Tau, xi=xi/max(xi), tau=sum(1-xi)/(n-1)
ftau <- function(x)
{
	if(!all(is.na(x)))
	{
	 	x <- (1-(x/x[length(x)]))
	 	res <- sum(x, na.rm=TRUE)
	 	res <- res/(length(x)-1)
	 } else {
	 	res <- NA
	 }
	 return(res)
}
orgExpression$Tau <- apply(orgExpression[,c(paste("Averaged.RPKM.", tissuesNames[1:nTissues], sep=""), paste("Max.Expression", sep=""))],1,ftau)	

cat("\n Expression data are avalable for: ", nrow(orgExpression)," genes.",sep="")	
cat("\n Summary of expression data after normalisation and calculating tau: ")

###Output
write.table(orgExpression, file=paste(folderAnalysis, organism, "Expression", expDataSource, add,".txt",sep=""),row.names = FALSE, col.names=TRUE, quote = FALSE)
summary(orgExpression)
	totalTemp1 <- total	
write.table(total, file=paste(folderAnalysis, organism, "TotalSum", expDataSource,"Parameters", add, ".txt",sep=""), row.names = FALSE, col.names=TRUE, quote = FALSE)

# if(expDataSource != "ENCODE")
# {
	#Add calculated expression values to the main table
	total <- merge(total,orgExpression,by=c("Ensembl.Gene.ID"), all.x=TRUE, incomparables = NA, sort=FALSE)		
# } else if (expDataSource == "ENCODE") {
	# total <- merge(total,orgExpression,by=c("Ensembl.Gene.ID","Ensembl.Transcript.ID"), all.x=TRUE, incomparables = NA, sort=FALSE)
	# totalTemp2 <- total

	# #The most expressed transcript will be chosen
	# total <- total[!is.na(total$CDS.Length),]
	
	# #Omega 0 is assumed for gene not for individual transcript
	# maxOmega <- aggregate(Omega.0 ~ Ensembl.Gene.ID, FUN="max", data=total)
	# names(maxOmega) <- c("Ensembl.Gene.ID","Omega.0")
	# total <- total[,-which(names(total) %in% c("Omega.0"))]
	# total <- merge(total, maxOmega, by="Ensembl.Gene.ID", all.x=TRUE)
	
	# maxLRT <- aggregate(LRT ~ Ensembl.Gene.ID, FUN="max", data=total)
	# names(maxLRT) <- c("Ensembl.Gene.ID","LRT")
	# total <- total[,-which(names(total) %in% c("LRT"))]
	# total <- merge(total, maxLRT, by="Ensembl.Gene.ID", all.x=TRUE)
	
	# maxP1 <- aggregate(P.1 ~ Ensembl.Gene.ID, FUN="max", data=total)
	# names(maxP1) <- c("Ensembl.Gene.ID","P.1")
	# total <- total[,-which(names(total) %in% c("P.1"))]
	# total <- merge(total, maxP1, by="Ensembl.Gene.ID", all.x=TRUE)
	
	# maxPS <- aggregate(Positive.Selection ~ Ensembl.Gene.ID, FUN="max", data=total)
	# names(maxPS) <- c("Ensembl.Gene.ID","Positive.Selection")
	# total <- total[,-which(names(total) %in% c("Positive.Selection"))]
	# total <- merge(total, maxPS, by="Ensembl.Gene.ID", all.x=TRUE)
	
	# #Choice of the transcript with maximal median expression
	# maxMedianE <- aggregate(Median.Expression ~ Ensembl.Gene.ID, FUN="max", data=total)
	# names(maxMedianE) <- c("Ensembl.Gene.ID","Max.Median.Expression")
	# total <- merge(total, maxMedianE, by="Ensembl.Gene.ID", all.x=TRUE)
	# total$Max.Median.Expression <- ifelse(total$Median.Expression == total$Max.Median.Expression,TRUE,FALSE)
	# total <- subset(total,Max.Median.Expression == TRUE)
	
	# #Choise of transcript with maximal maximal expression
	# maxMaxE <- aggregate(Max.Expression ~ Ensembl.Gene.ID, FUN="max", data=total)
	# names(maxMaxE) <- c("Ensembl.Gene.ID","Max.Max.Expression")
	# total <- merge(total, maxMaxE, by="Ensembl.Gene.ID", all.x=TRUE)
	# total$Max.Max.Expression <- ifelse(total$Max.Expression == total$Max.Max.Expression,TRUE,FALSE)
	# total <- subset(total,Max.Max.Expression == TRUE)
	
	# #For the rest, the longest transcript is chousen
	# minIntron <- aggregate(Intron.Length ~ Ensembl.Gene.ID, FUN="min", data=total)
	# names(minIntron) <- c("Ensembl.Gene.ID","Min.Intron")
	# total <- merge(total, minIntron, by="Ensembl.Gene.ID", all.x=TRUE)
	# total$Min.Intron <- ifelse(total$Intron.Length == total$Min.Intron,TRUE,FALSE)
	# total <- subset(total,Min.Intron == TRUE)
	
	# temp <- split(1:nrow(total),total$Ensembl.Gene.ID)
	# temp2 <- sapply(temp,function(x){x <- x[1]})
	# total <- total[temp2,]
	# total <- total[!is.na(total$Ensembl.Gene.ID),]
# }

#File to save the data to all the tissues
totalTissues <- total[,c("Ensembl.Gene.ID", "Ensembl.Transcript.ID","CDS.Length", "Intron.Length", "Intron.Number", "Omega", "Omega.0", "LRT", "P.1", "Positive.Selection", "Max.Expression", "Mean.Expression", "Median.Expression", "Tau", "X..GC.content", "Paralogs.Number", "Stage.Number", "Stage.First", "Connectivity", "Phyletic.Age", "Essentiality", tissuesRPKMNames)]

#Choose only usefull colums
total <- total[,c("Ensembl.Gene.ID", "Ensembl.Transcript.ID",  "X..GC.content", "Omega.0", "LRT", "P.1", "Positive.Selection", "CDS.Length", "Intron.Length", "Intron.Number", "Omega",  "Max.Expression", "Mean.Expression", "Median.Expression", "Tau", "Paralogs.Number", "Stage.Number", "Stage.First", "Connectivity", "Phyletic.Age", "Essentiality")]	
cat("\n Overall ",nrow(total)," genes."," Summary:",sep="")
summary(total)

cat("\n Overall ",nrow(totalTissues)," genes for each tissue."," Summary:",sep="")
summary(totalTissues)

###Save the results
write.table(total,file=paste(folderAnalysis, organism, "Table", expDataSource, add, ".txt",sep=""),row.names = FALSE, col.names=TRUE, quote = FALSE)
write.table(totalTissues,file=paste(folderAnalysis, organism, "TableTissues", expDataSource, add,".txt",sep=""), row.names = FALSE, col.names=TRUE, quote = FALSE)

#######################
#######################
#######################

	
#######################################################
#Make partial correlation with glm model for Cytoscape#
#######################################################

#Load the data
data <- read.table(paste(folderAnalysis,organism, "Table", expDataSource, ".txt",sep=""), header=TRUE)

add <- ""
#partial <- FALSE
#corMethod <- "pearson" # #"spearman"

cat("\n Summary of the data in the first step: ", sep="")			
summary(data)
	
		# ##Only essential human-mouse orthologs
		# data <- data[data$Essentiality==0,]
		# data <- data[!is.na(data$Essentiality),]
		
		# ##Only specific genes
		# data <- data[data$Tau>0.2,] #0.2 used to define tissue specific genes
		# data <- data[!is.na(data$Tau),]
		
			# geneData <- data.frame(H=runif(10000, 160, 190))
			# #geneData$High <- runif(10000, 160, 190)
			# geneData$LL <- geneData$H - 100 - runif(10000, 1, 3)
			# geneData$RL <- geneData$H - 100 - runif(10000, 1, 3)
			# geneData$RL <- geneData$LL - runif(10000, 1, 3)
			# corMethod="spearman"
			# partial <- TRUE
		
		# ###Change Omaga 0 to MI score from appris data base, only for human
		# data2 <-  read.table(paste(folder, "APPRIS_DB.csv",sep=""), header=TRUE, sep=";")
		# data2 <- data2[,c("ENSEMBL", "MI.score")]	
		# colnames(data2) <- c("Ensembl.Gene.ID", "MI.Score")
		# data2$MI.Score <- ifelse(as.numeric(as.character(data2$MI.Score))<0, NA, as.numeric(as.character(data2$MI.Score)))
		# data <- merge(data, data2, by="Ensembl.Gene.ID", all.x=TRUE,sort=FALSE)
		# ##Leave only selected columns
		# data <- data[,c("MI.Score", "CDS.Length", "Intron.Length", "Intron.Number", "Median.Expression", "Max.Expression", "Tau", "X..GC.content", "Paralogs.Number", "Stage.Number", "Phyletic.Age")]    
		# colnames(data) <- c("Omega", "CDS.Length", "Intron.Length", "Intron.Number", "Median.Expression", "Max.Expression", "Tau", "X..GC.content", "Paralogs.Number", "Stage.Number", "Phyletic.Age") 
		# parametersNames <- c("MI score", "CDS length", "Intron \n length", "Intron \n number", "Median \n expression", "Maximal \n expression", "Tau", "%GC content", "Paralogs \n number", "Stage \n number", "Phyletic age")
		
		# ###Only genes without Omega 0
		# data <- data[is.na(data$Omega.0),]
		# data <- data[,c("CDS.Length", "Intron.Length", "Intron.Number", "Median.Expression", "Max.Expression", "Tau", "X..GC.content", "Paralogs.Number", "Stage.Number", "Phyletic.Age")] #"Connectivity"    
		# colnames(data) <- c("CDS.Length", "Intron.Length", "Intron.Number", "Median.Expression", "Max.Expression", "Tau", "X..GC.content", "Paralogs.Number", "Stage.Number", "Phyletic.Age")# 
		# parametersNames <- c("CDS length", "Intron \n length", "Intron \n number", "Median \n expression", "Maximal \n expression", "Tau", "%GC content", "Paralogs \n number", "Stage \n number", "Phyletic age")
		
	
	###All parameters									
	##Leave only needed columns
	data <- data[,c("Omega.0", "LRT", "P.1","CDS.Length", "Intron.Length", "Intron.Number", "Median.Expression", "Max.Expression", "Tau", "X..GC.content", "Paralogs.Number", "Stage.Number", "Phyletic.Age")]
	colnames(data) <- c("Omega",  "LRT", "P.1", "CDS.Length", "Intron.Length", "Intron.Number", "Median.Expression", "Max.Expression", "Tau", "X..GC.content", "Paralogs.Number", "Stage.Number", "Phyletic.Age")
	parametersNames <- c("Omega",  "LRT", "P 1", "CDS length", "Intron \n length", "Intron \n number", "Median \n expression", "Maximal \n expression", "Tau", "%GC content", "Paralogs \n number", "Stage \n number", "Phyletic age")
	
	cat("\n To calculate correlation ", corMethod, " correlation was used.",sep="")
	if (partial)
	{
		cat("\n Partial correlation was performed.",sep="")
		part <- "Partial"
	} else {
		cat("\n Normal correlation was performed.",sep="")
		part <- "Normal"
	}
		
#Delete all genes with NA and not known parameters
data <- na.omit(data)
data <- data[data$Max.Expression>0.00015,] #Genes that are not expressed in any tissue

cat("\n All the genes with unknown parameters are removed from the analysis. ", nrow(data), " are left for the analysis.", " Summary: ", sep="")			
summary(data)
	
geneData<-data

#Normalization of the data	
minOmega <- min(geneData$Omega[geneData$Omega>0])
geneData$Omega <- geneData$Omega + minOmega
geneData$Omega <- log2(geneData$Omega)
		
minLength <- min(geneData$Intron.Length[geneData$Intron.Length>0])
geneData$Intron.Length <- geneData$Intron.Length + minLength
geneData$Intron.Length <- log2(geneData$Intron.Length)

minP1 <- min(geneData$P.1[geneData$P.1>0])
geneData$P.1 <- geneData$P.1 + minP1
geneData$P.1 <- sqrt(sqrt(geneData$P.1))

geneData$Intron.Number <- geneData$Intron.Number + 1
geneData$Intron.Number <- log2(geneData$Intron.Number)

geneData$Paralogs.Number <- geneData$Paralogs.Number + 1
geneData$Paralogs.Number <- log2(geneData$Paralogs.Number)

geneData$Phyletic.Age <- geneData$Phyletic.Age + 1

minTau <- 1 - max(geneData$Tau)
geneData$Tau <- geneData$Tau + minTau
geneData$Tau <- log2(geneData$Tau)

geneData$LRT <- ifelse(geneData$LRT<0, 0, geneData$LRT)
geneData$LRT <- sqrt(sqrt(geneData$LRT))

geneData$CDS.Length <- log2(geneData$CDS.Length)

cat("\n The data are normalised. Log2 of all paremeters is taken, exept GC content.", sep="")
cat("Summary of the data after normalization:",sep="")
summary(geneData)

cat("\n Graphical representation of the data is saved in the file \"Parameters\".", sep="")

	dev.new(height=12, width=18)
	par(mfrow=c(6,4),cex.main=0.95, bg=my.col[1], fg=my.col[2], col.axis=my.col[2], col.lab=my.col[2], col.main=my.col[2])#

	hist(data$Omega[which(data$Omega < quantile(data$Omega,0.95))], main=paste("Omega"),xlab="Omega",breaks=30)
	hist(geneData$Omega, main=paste("log2(Omega)"),xlab="log2(Omega)", col=my.col[3],breaks=30)

	hist(data$CDS.Length[which(data$CDS.Length < quantile(data$CDS.Length,0.95))], main=paste("CDS length"), xlab="CDS length",breaks=30)
	hist(geneData$CDS.Length, main=paste("log2(CDS length)"), xlab="log2(CDS length)", col=my.col[3],breaks=30)

	hist(data$Intron.Number[which(data$Intron.Number<quantile(data$Intron.Number,0.95))], main=paste("Intron number"), xlab="Intron number",breaks=30)
	hist(geneData$Intron.Number, main=paste("log2(Intron number)"), xlab="log2(Intron number)", col=my.col[3],breaks=30)

	hist(data$Intron.Length[which(data$Intron.Length<quantile(data$Intron.Length,0.95))], main=paste("Intron length"), xlab="Intron length",breaks=30)
	hist(geneData$Intron.Length, main=paste("log2(Intron length)"), xlab="log2(Intron length)", col=my.col[3],breaks=30)
					
	hist(data$Tau, main=paste("Tau"), xlab="Tau",breaks=30)
	hist(geneData$Tau, main=paste("log2(Tau)"), xlab="log2(Tau)", col=my.col[3],breaks=30)
				
	hist(data$Paralogs.Number[which(data$Paralogs.Number<quantile(data$Paralogs.Number,0.95))], main=paste("Paralogs Number"), xlab="Paralogs Number",breaks=30)
	hist(geneData$Paralogs.Number, main=paste("log2(Paralogs Number)"), xlab="log2(Paralogs Number)", col=my.col[3],breaks=30)
		
	hist(data$P.1[which(data$P.1<quantile(data$P.1,0.95))], main=paste("P.1"), xlab="P.1",breaks=30)
	hist(geneData$P.1, main=paste("(P.1)^1/4"), xlab="(P.1)^1/4", col=my.col[3],breaks=30)
		
	hist(data$LRT, main=paste("LRT"), xlab="LRT",breaks=30)
	hist(geneData$LRT[which(data$LRT>quantile(data$LRT,0.95))], main=paste("(LRT)^1/4"), xlab="(LRT)^1/4", col=my.col[3],breaks=30)
				
	hist(data$Median.Expression, main=paste("Median Expression"), xlab="Median Expression",breaks=30)

	hist(data$Max.Expression, main=paste("Max Expression"), xlab="Max Expression",breaks=30)
		
	hist(data$X..GC.content, main=paste("%GC Content"), xlab="%GC Content",breaks=30)
	hist(geneData$X..GC.content, main=paste("log2(X..GC.content)"), xlab="log2(X..GC.content)", col=my.col[3],breaks=50)

	hist(data$Stage.Number, main=paste("Stage Number"), xlab="Stage Number",breaks=30)
				
	hist(data$Phyletic.Age, main=paste("Phyletic Age"), xlab="Phyletic Age",breaks=30)
				
	dev.copy2pdf(device=quartz, file=paste(folderAnalysis, organism,"Parameters", expDataSource, add,".pdf", sep=""),onefile=TRUE)#,paper="A4r"
	#dev.off()
########	
	
#Names of the variables used
variableNames <- colnames(geneData)

#Calculating correlations
if (partial==TRUE)
{
	x <- data.frame(x1=NULL,x2=NULL,corValue=NULL,pValue=NULL,significant=NULL)
	for(j in variableNames) #j is the name of variable for which the correlation is calculated
	{
		variablesToUse <- variableNames[variableNames != j] #all other variables
		t = length(variableNames)-1
		
		for(n in c(1:t))
		{
			j2 <- variablesToUse[n]
			variablesToUse2 <- variablesToUse[variablesToUse != j2]
								
			fmodel <-"geneData$"
			fmodel <- paste(fmodel,j,"~",sep="")
			fmodel2 <-"geneData$"
			fmodel2 <- paste(fmodel2,j2,"~",sep="")
			for(i in variablesToUse2)
			{
				fmodel <- paste(fmodel,"geneData$",i,"+",sep="")
				fmodel2 <- paste(fmodel2,"geneData$",i,"+",sep="")
			}
			fmodel <- substr(fmodel, 1, nchar(fmodel)-1) #delet last character "+"
			fmodel2 <- substr(fmodel2, 1, nchar(fmodel2)-1) #delet last character "+"
			fmx <- glm(fmodel, na.action = na.exclude)
			fmy <- glm(fmodel2, na.action = na.exclude)
	
			xres <- resid(fmx)
			yres <- resid(fmy)
			ct <- cor.test(xres, yres, method=corMethod)
		
    		s <- ct$estimate
			coeff <- ct$p.value
			signCoeff <- ct$p.value < 0.0005 #Treshhold for significance, corrected for 14 parameters
			x <- rbind(x, data.frame(x1=j,x2=j2,corValue=s,pValue=coeff,significant=as.integer(signCoeff)))			
		}
	}
} else {
	x <- data.frame(x1=NULL,x2=NULL,corValue=NULL,pValue=NULL,significant=NULL)
	for(j in variableNames) #j is the name of variable for which the correlation is calculated
	{
		variablesToUse <- variableNames[variableNames != j] #all other variables
		t = length(variableNames)-1
		for(n in c(1:t))
		{
			j2 <- variablesToUse[n]
			variablesToUse2 <- variablesToUse[variablesToUse != j2]
			ct <- cor.test(geneData[,j], geneData[,j2], method=corMethod)
       		s <- ct$estimate
			coeff <- ct$p.value
			signCoeff <- ct$p.value < 0.0005 #Treshhold for significance, corrected for 14 parameters, 91 correlation
			x <- rbind(x, data.frame(x1=j,x2=j2,corValue=s,pValue=coeff,significant=as.integer(signCoeff)))			
		}
	}
}	

row.names(x) <- c(1:nrow(x))

sameCorRowNumbers <- vector("numeric")
for(i in rownames(x))
{
	sameCor <- x[with(x,x$x2 == x[i,]$x1 & x$x1 == x[i,]$x2),]
	if(as.integer(rownames(sameCor))>as.integer(i))
	{
		sameCorRowNumbers <- append(sameCorRowNumbers, as.integer(rownames(sameCor)))
	}
}
x <- x[-sameCorRowNumbers,]

cat("\n Correlation table",sep="")
print(x, type="latex",file="")
cat("\n Result of the correlation is saved in \"Cor_Original\".",sep="")
write.table(x,file=paste(folderAnalysis, organism, part, corMethod, "Cor", expDataSource, "Original", add, ".txt", sep=""),row.names = FALSE,quote = FALSE)

xp <- x[x$x1=="Omega",]
xp <- xp[xp$significant >0,]
xp$var <- xp$corValue*xp$corValue
v <- sum(xp$var)*100
print(paste("The variance of Omega is explained to ",v, "% through used parameters",sep=""))

#Making the file for Cytoscape
x$abs <- abs(x$corValue)*20
x$sign <- sign(x$corValue)
x <- x[,c("x1","x2","significant","abs","sign")]

#Data to use with cytoscape
cat("\n Result of the correlation for Cytoscape representation is saved in \"Cor_List\".",sep="")
write.table(x, file=paste(folderAnalysis, organism, part, corMethod, "Cor", expDataSource,"List", add, ".txt",sep=""),row.names = FALSE,quote = FALSE)

###
#Draw graph in cytoscape

graphC <- x
cy <- CytoscapeConnection()
 
# initialize
g <- new ("graphNEL", edgemode = "undirected")
g <- initNodeAttribute (g, "nodeType", "char", "undefined")
g <- initNodeAttribute (g, "label", "char", "undefined")
g <- initEdgeAttribute (g, "edgeType", "char", "undefined")
g <- initEdgeAttribute (g, "significant", "char", "undefined")
g <- initEdgeAttribute (g, "sign", "char", "undefined")
#g <- initEdgeAttribute (g, "label", "char", "undefined")

#add nodes and edges
	g <- addNode("info.node", g)
	#g <- addNode("title.node", g)
parameters <- unique(levels(graphC$x1))
for (p in parameters){
	g <- addNode(p, g)
}
	
for (n in 1:length(rownames(graphC))){
	g <- addEdge(as.character(graphC[n,1]), as.character(graphC[n,2]), g)
}

#add node and edge attribues
	nodeData(g, "info.node", "label") = "Information I want"
	#nodeData(g, "title.node", "label") = "Information I want manny majniofjfpwef ndiojfpewfjwe mofpewjkfoeqüwpfkjoweü meowpfjkoü"
for (p in parameters){
	nodeData(g, p, "nodeType") = p
	nodeData(g, p, "label") = p
}    
nodeData(g, parameters, "label") = parametersNames
	
for (n in 1:length(rownames(graphC))){
	edgeData(g, as.character(graphC[n,1]), as.character(graphC[n,2]), "edgeType") = as.character(graphC[n,4])
	edgeData(g, as.character(graphC[n,1]), as.character(graphC[n,2]), "sign") = graphC[n,5]
	edgeData(g, as.character(graphC[n,1]), as.character(graphC[n,2]), "significant") = graphC[n,3]
	#edgeData(g, as.character(graphC[n,1]), as.character(graphC[n,2]), "label") = round(graphC[n,4]/20*graphC[n,5], digits=2)
}

#create a CytoscapeWindow, after first making sure that no prior window of the same name

cy <- CytoscapeConnection()
setDefaultBackgroundColor(cy, my.col[1])
    window.title = 'Correlation'
    if (window.title %in% as.character (getWindowList(cy)))
      deleteWindow (cy, window.title)
    cw <- new.CytoscapeWindow (window.title, g)

# set window and network sizes
setWindowSize (cw, 1200, 1200)
fitContent (cw)
setZoom (cw, 0.9 * getZoom (cw))

#send graph to Cytoscape
displayGraph (cw)

#Set default settings for the graph
setDefaultEdgeColor(cw, my.col[2])
lockNodeDimensions(cw, FALSE)
setNodeShapeDirect(cw, parameters, "ellipse")
setNodeFontSizeDirect(cw, parameters, 10)
setNodeColorDirect(cw, parameters, my.col[7])
setNodeWidthDirect(cw, parameters, 85)
setNodeHeightDirect(cw, parameters, 40)

	#Legend
	setNodeShapeDirect(cw, "info.node", "rect")
	setNodeFontSizeDirect(cw, "info.node", 10)
	setNodeColorDirect(cw, "info.node", my.col[1])
	setNodeWidthDirect(cw, "info.node", 135)
	setNodeHeightDirect(cw, "info.node", 135)
	setNodeImageDirect(cw,"info.node", "file:/Legend.png")
	setNodeBorderColorDirect(cw, "info.node", my.col[1])
	setNodeOpacityDirect(cw, "info.node", 0)
	
#ask Cytoscape to layout the graph
layoutNetwork (cw, 'attribute-circle')

#instruct Cytoscape to use each node's 'label' attribute as the value for the visible label it draws on the node
setNodeLabelRule (cw, 'label')

setEdgeLineWidthRule(cw, "edgeType", as.character(graphC$abs), as.numeric(graphC$abs)) 
setEdgeColorRule(cw, "sign", c("-1", "1"), c("blue", "red"), mode="lookup")
setEdgeOpacityRule(cw, "significant", c("1", "0"), c("175", "0"), mode="lookup")
#setEdgeLabelRule(cw, "label")

# now ask Cytoscape to redraw the graph using these rules
redraw (cw)

#saveLayout(cw,'CorrelationLayout13') #Manually change the order of parameters
restoreLayout(cw, 'CorrelationLayout13') 
fitContent (cw)

saveImage(cw, paste(folderAnalysis, organism, part, corMethod, "Cor", expDataSource, "Cyt", add, ".png", sep=""), 'png', 2.0)

##########################
##########################
##########################


########################################################
#Organism partial correlation with GLM model for circos#
########################################################

cat("\n Calculating partial correlation with glm model for each tissue separately.",sep="")

#Load the data

dataOrg <- read.table(paste(folderAnalysis, organism, "TableTissues", expDataSource,".txt",sep=""), header=TRUE)

add <- ""

cat("\n Summary of the data (", nrow(dataOrg), " genes) in the first step: ", sep="")			
summary(dataOrg)
dataOrg <- dataOrg[dataOrg$Max.Expression>0.00015,]
			 		
		# ###Only essential human-mouse orthologs
		# dataOrg <- dataOrg[dataOrg$Essentiality==1,]
		# dataOrg <- dataOrg[!is.na(dataOrg$Essentiality),]
		
		# ###Only specific genes
		# dataOrg <- dataOrg[dataOrg$Tau>0.2,]
		# dataOrg <- dataOrg[!is.na(dataOrg$Tau),]
		# summary(dataOrg)

cat("\n To calculate correlation ", corMethod, " correlation was used.",sep="")
if (partial)
{
	cat("Partial correlation was performed.",sep="")
	part <- "Partial"
} else {
	cat("Normal correlation was performed.",sep="")
	part <- "Normal"
}

cat("\n The analysis is done for ", length(tissuesRPKMNames), " tissues.", sep="")	

###All parameters
#Leave only needed columns
dataOrg <- dataOrg[,c("Omega.0", "LRT", "P.1","CDS.Length", "Intron.Length", "Intron.Number", "X..GC.content", "Paralogs.Number", "Stage.Number", "Phyletic.Age", tissuesRPKMNames)] 
parameterNames <- c("Omega", "LRT", "P.1", "CDS.Length", "Intron.Length", "Intron.Number", "X..GC.content", "Paralogs.Number", "Stage.Number", "Phyletic.Age")

colnames(dataOrg) <- c(parameterNames, tissuesRPKMNames)

geneDataOrg <- na.omit(dataOrg)

cat("\n All the genes with unknown parameters are removed from the analysis. ", nrow(geneDataOrg)," are left for the analysis.", " Summary: ", sep="")			
summary(geneDataOrg)

minOmega <- min(geneDataOrg$Omega[geneDataOrg$Omega>0])
geneDataOrg$Omega <- geneDataOrg$Omega + minOmega
geneDataOrg$Omega <- log2(geneDataOrg$Omega)

minLength <- min(geneDataOrg$Intron.Length[geneDataOrg$Intron.Length>0])
geneDataOrg$Intron.Length <- geneDataOrg$Intron.Length + minLength
geneDataOrg$Intron.Length <- log2(geneDataOrg$Intron.Length)

geneDataOrg$LRT <- ifelse(geneDataOrg$LRT<0, 0, geneDataOrg$LRT)
geneDataOrg$LRT <- sqrt(sqrt(geneDataOrg$LRT))

minP1 <- min(geneDataOrg$P.1[geneDataOrg$P.1>0])
geneDataOrg$P.1 <- geneDataOrg$P.1 + minP1
geneDataOrg$P.1 <- sqrt(sqrt(geneDataOrg$P.1))

geneDataOrg$Intron.Number <- geneDataOrg$Intron.Number + 1
geneDataOrg$Intron.Number <- log2(geneDataOrg$Intron.Number)

geneDataOrg$Paralogs.Number <- geneDataOrg$Paralogs.Number + 1
geneDataOrg$Paralogs.Number <- log2(geneDataOrg$Paralogs.Number)

geneDataOrg$Phyletic.Age <- geneDataOrg$Phyletic.Age + 1

geneDataOrg$CDS.Length <- log2(geneDataOrg$CDS.Length)

cat("\n Graphical representation of the expression data is saved in the file \"TissuesExpression\".", sep="")

	#Run separately in R, cannot draw from LaTeX
		dev.new(height=9, width=12)
		par(cex.main=0.95, bg=my.col[1], fg=my.col[2], col.axis=my.col[2], col.lab=my.col[2], col.main=my.col[2])
		palette(rev(rich.colors(length(tissuesNames)+2)))
	
		plot(density(geneDataOrg[,tissuesRPKMNames[1]],n=1000), main = "Expression values among different tissues",xlab="Normalized RPKM",col=(1), lwd=3)
		for(i in c(2:length(tissuesRPKMNames)))
		{	
			lines(density(geneDataOrg[,tissuesRPKMNames[i]],n = 1000), col=(i), lwd=3)
		}
		legend("topright",tissuesPrintNames,col=(1:length(tissuesRPKMNames)),lty="solid", lwd=3)
		
		dev.copy2pdf(device=quartz, file=paste(folderAnalysis, organism,"TissuesExpression", expDataSource, add,".pdf", sep=""),onefile=TRUE)#,paper="A4r"
		#dev.off()

cat("\n Overall ",nrow(geneDataOrg)," genes were used for analysis."," Summary:",sep="")
summary(geneDataOrg)

variableNames <- tissuesRPKMNames

###############
##Calculation correlation
	x <- data.frame(x1=NULL,x2=NULL,corValue=NULL,pValue=NULL,significant=NULL)
	for(j in variableNames) #j is the name of variable for which the correlation is calculated
	{
		variablesToUse <- parameterNames #Names of other variables
		t = length(variablesToUse)
		for(n in c(1:t))
		{
			j2 <- variablesToUse[n]
			variablesToUse2 <- variablesToUse[variablesToUse != j2]
	
			if(partial==TRUE)
			{
				fmodel <-"geneDataOrg$"
				fmodel <- paste(fmodel,j,"~",sep="")
				fmodel2 <-"geneDataOrg$"
				fmodel2 <- paste(fmodel2,j2,"~",sep="")
				for(i in variablesToUse2)
				{
					fmodel <- paste(fmodel,"geneDataOrg$",i,"+",sep="")
					fmodel2 <- paste(fmodel2,"geneDataOrg$",i,"+",sep="")
				}
				fmodel <- substr(fmodel, 1, nchar(fmodel)-1) #delet last character "+"
				fmodel2 <- substr(fmodel2, 1, nchar(fmodel2)-1) #delet last character "+"
				fmx <- glm(fmodel, na.action = na.exclude)
				fmy <- glm(fmodel2, na.action = na.exclude)
				
    			xres <- resid(fmx)
    			yres <- resid(fmy)
    				
				ct <- cor.test(xres, yres, method=corMethod)
    		} else {
    			ct <- cor.test(geneDataOrg[,j], geneDataOrg[,j2], method=corMethod)
    		}
    					    		
    		s <- ct$estimate
			coeff <- ct$p.value
			signCoeff <- ct$p.value < 0.0005
			x <- rbind(x, data.frame(x1=j,x2=j2,corValue=s,pValue=coeff,significant=as.integer(signCoeff)))
		}	
	}
	variableNames <- parameterNames
	for(j in variableNames) #j is the name of variable for which the correlation is calculated
	{
		variablesToUse <- variableNames[variableNames != j] #Names of other variables
		t = length(variablesToUse)
		for(n in c(1:t))
		{
			j2 <- variablesToUse[n]
			variablesToUse2 <- variablesToUse[variablesToUse != j2]
			if(partial==TRUE)
			{
				fmodel <-"geneDataOrg$"
				fmodel <- paste(fmodel,j,"~",sep="")
				fmodel2 <-"geneDataOrg$"
				fmodel2 <- paste(fmodel2,j2,"~",sep="")
				for(i in variablesToUse2)
				{
					fmodel <- paste(fmodel,"geneDataOrg$",i,"+",sep="")
					fmodel2 <- paste(fmodel2,"geneDataOrg$",i,"+",sep="")
				}
				fmodel <- substr(fmodel, 1, nchar(fmodel)-1) #delet last character "+"
				fmodel2 <- substr(fmodel2, 1, nchar(fmodel2)-1) #delet last character "+"
				fmx <- glm(fmodel, na.action = na.exclude)
				fmy <- glm(fmodel2, na.action = na.exclude)
	
    			xres <- resid(fmx)
    			yres <- resid(fmy)
				ct <- cor.test(xres, yres, method=corMethod)
    		} else {
    			ct <- cor.test(geneDataOrg[,j], geneDataOrg[,j2], method=corMethod)
    		}
    		
			s <- ct$estimate
			coeff <- ct$p.value
			signCoeff <- ct$p.value < 0.0005 
			x <- rbind(x, data.frame(x1=j,x2=j2,corValue=s,pValue=coeff,significant=as.integer(signCoeff)))
		}	
	}
	row.names(x) <- c(1:nrow(x))
		
	x$x2 <- factor(x$x2,levels=levels(x$x1))
	sameCorRowNumbers <- vector("numeric")
	for(i in rownames(x))
	{
		sameCor <- x[with(x,x$x2 == x[i,]$x1 & x$x1 == x[i,]$x2),]
		if(nrow(sameCor)>0)
		{
			if(as.integer(rownames(sameCor))>as.integer(i))
			{
				sameCorRowNumbers <- append(sameCorRowNumbers, as.integer(rownames(sameCor)))
			}
		}
	}
	x <- x[-sameCorRowNumbers,]
	
cat("\n Correlation table",sep="")
print(x, type="latex",file="",append=FALSE)	
cat("\n Result of the correlation is saved in \"CorTissues_Original\".",sep="")
write.table(x,file=paste(folderAnalysis, organism, part, corMethod, "CorTissues", expDataSource, "Original", add,".txt",sep=""),row.names = FALSE,quote = FALSE)
##############################

nTissues <- length(tissuesNames) 

correctionTerm <- (length(parameterNames)-1)*nTissues
cat("\n Expression data are sorted according to correlation with Omega.",sep="")
#Sorting expression parameters according to correlation with Omega
	x.exp <- x[(regexpr("Averaged.RPKM.",x$x1)+regexpr("Averaged.RPKM.",x$x2))==0,]#data frame with expression correlations
	x.exp$abs <- abs(x.exp$corValue)
	x.exp <- x.exp[with(x.exp, order(x.exp$x2, x.exp$corValue, decreasing=TRUE)),]
	row.names(x.exp) <- c(1:nrow(x.exp))
	#x.exp$exp.order <- row.names(x.exp)
	nRow <- nrow(x.exp)
	x.exp <- x.exp[with(x.exp,x.exp$x2=="Omega"),]#Parameter used for sorting expression data#
	x.exp$exp.order <- c((nRow-nTissues+1):nRow)
	#x.exp <- x.exp[(nrow(x.exp)-nTissues+1):nrow(x.exp),]
	x.exp <- x.exp[,c("x1","exp.order")]
	x2 <- merge(x,x.exp,by=c("x1"), all.x=TRUE, sort=FALSE)

	for(i in c(1:nrow(x2)))
	{
		if(regexpr("Averaged.RPKM.",x2$x1[i])>0) #If it is expression in the first row
		{
			resA <- lapply(strsplit(as.character(x2$x1[i]), split=".", fixed=TRUE),function(x){x[1]})
			resR <- lapply(strsplit(as.character(x2$x1[i]), split=".", fixed=TRUE),function(x){x[2]})
			resN <- ifelse(as.integer(x2$exp.order[i])<10, paste("0",x2$exp.order[i],sep=""), x2$exp.order[i])
			resT <- lapply(strsplit(as.character(x2$x1[i]), split=".", fixed=TRUE),function(x){x[3]})
		
			x2$x1a[i] <- paste(resA,".",resR,".",resN,".",resT,sep="")
		}
	}

	x2$x1 <- x2$x1a
	x2 <- x2[,c("x1","x2","corValue")]
	x3 <- merge(x,x2,by=c("x2","corValue"), all.x=TRUE, sort=FALSE)
	for(i in c(1:nrow(x3)))
	{
		if(regexpr("Averaged.RPKM.",x3$x1.x[i])<0) #If it is not an expression in the first row
		{
			x3$x1.y[i] <- as.character(x3$x1.x[i])
		}
	}
	x3 <- x3[,c("x1.y","x2","corValue","pValue","significant")]
	names(x3) <- c("x1","x2","corValue","pValue","significant")

	x <- x3
	x <- x[with(x, order(x$x1, decreasing=TRUE)),]

	v.temp <- data.frame(values=NULL)
	v.temp <- rbind(v.temp,data.frame(v=x$x1))
	v.temp <- rbind(v.temp,data.frame(v="Omega"))
	variables <- unique(v.temp)#All expression variables 
	variables <- variables[with(variables, order(variables$v)),]
	x$x1 <- factor(x$x1,levels=levels(variables))
#Finish sorting

xtemp1 <- x
x$abs <- abs(x$corValue) # was 20 for cytoscype
x$sign <- sign(x$corValue)
x <- x[,c("x1","x2","significant","abs","sign")]

#Table with corralation data
cat("\n Result is saved in \"CorTissues_List\". ",sep="")
write.table(x,file=paste(folderAnalysis, organism, part, corMethod, "CorTissues", expDataSource, "List", add,".txt",sep=""),row.names = FALSE,quote = FALSE)

x <- xtemp1
x <- x[with(x, order(x$x1, decreasing=TRUE)),]
row.names(x) <- c(1:nrow(x))
v.temp <- data.frame(values=NULL)

for(i in c(1:nrow(x)))
{
	if(regexpr("Averaged.RPKM.",x$x1[i])>0) #If it is expression in the first row
	{
		res <- lapply(strsplit(as.character(x$x1[i]), split=".", fixed=TRUE),function(x){x[3]})
		x$order[i] <- as.integer(res)-1-correctionTerm 
		v.temp <- rbind(v.temp,data.frame(variables=x$x1[i]))
	}
	else if(regexpr("Averaged.RPKM.",x$x2[i])>0) #If it is expression in the second column
	{
		res <- lapply(strsplit(as.character(x$x1[i]), split=".", fixed=TRUE),function(x){x[3]})
		x$order[i] <- as.integer(res)-1
		v.temp <- rbind(v.temp,data.frame(variables=x$x2[i]))
	}
	else
	{
		x$order[i] <- 0
	}
}

######CORRELATIONS HERE
x$abs <- as.integer(abs(x$corValue)*1000) #Correlation strength, width of the lines
x$sgn <- paste("color=c", sign(x$corValue)+1,x$significant,sep="") #Correlation positive or negative and if significant, "color=c11" which describe the color

variables <- levels(x$x1) #All variables used for correlations
v.temp <- data.frame(values=NULL)
v.temp <- rbind(v.temp,data.frame(v=x$x1))
v.temp <- rbind(v.temp,data.frame(v=x$x2))
variables <- unique(v.temp)#All expression variables 
variables <- variables[with(variables, order(variables$v)),]

x$x1x <- 0
x$x1y <- 0
x$x2x <- 0
x$x2y <- 0

x.exp <- x[(regexpr("Averaged.RPKM.",x$x1)+regexpr("Averaged.RPKM.",x$x2))==0,]#data frame with expression correlations
x.ne <- x[(regexpr("Averaged.RPKM.",x$x1)+regexpr("Averaged.RPKM.",x$x2))<0,]#data frame with other correlations

#Names of not exprssion variables
v.temp <- data.frame(values=NULL)
v.temp <- rbind(v.temp,data.frame(variables=x.exp$x1))
variables.exp <- unique(v.temp)#All expression variables 
variables.exp <- variables.exp[with(variables.exp, order(variables.exp$variables)),]

variables.ne <- parameterNames

v <- vector(mode="numeric") #Vector with the length for each segment, used later in gaps
#Calculating the maximum needed width for expression segment and sum of all segments
	maxL=0
	for(j in variables)
	{
		s <- (sum(x[x$x1==j,]$abs)+sum(x[x$x2==j,]$abs))*2 #Segment should be twice as long as width of all correlations
		if(maxL < s)
		{
			maxL <- s
		}
		v <- append(v, s)
	}
#Calclulating the maximum of expression segments and the length for each expression segment
	v.exp <- vector(mode="numeric") #used later in bands, contain weidth of each expression segment
	maxL.exp=0
	for(j in variables.exp)
	{
		s <- (sum(x.exp[x.exp$x1==j,]$abs)+sum(x.exp[x.exp$x2==j,]$abs))*4 #was 2 before, now 4 for Poster #Segment should be twice as long as width of all correlations
		if(maxL.exp < s)
		{
			maxL.exp <- s
		}
		v.exp <- append(v.exp, s)
	}
	
#Table for Karyotype file
	kar <- data.frame(variables=variables.ne, maxL)#Not expression variables and segment length. data.frame with "variables" and "maxL"

	kar <- rbind(kar,data.frame(variables="Expression",maxL=maxL.exp*length(v.exp))) #Length of the big expression segment. Max expression length * number of
	gaps <- data.frame(variables, maxL, v)#All parameters with maximal length (maxL) and own length (v)

	kar$name <- paste ("chr","\t","-","\t", kar$variables,sep="")#Adding “chr - “ to the variables #Make error in LaTeX
	kar$x <- 0 #Adding x column with 0, starting points
	kar$color <- "chr1" #Adding color parameter
	kar <- kar[, c("name", "variables", "x", "maxL", "color")] #puting colums in the right order
	kar <- kar[with(kar, order(kar$variables, decreasing=TRUE)),] #puting rows in the right order

#Calculating the exact coordinates for each band of expression
	band <- data.frame(variables=NULL, start=NULL, end=NULL)
	a.p = 0
	for(i in c(1:length(v.exp)))
	{
		band <- rbind(band,data.frame(variables=variables.exp[i],start=a.p+1,end=a.p + maxL.exp))#calculate the coordinates for each segment of expression
		a.p=a.p + maxL.exp
	}

	band$start[1]=0
	band$c <- paste("band","\t","Expression","\t",band$variables,"\t",band$variables,sep="") #data.frame with variables, start and end point and c("band Expression"+variable names)
	band$color <- "chr2" #color column

#Names of parameters for labeling the graph
	labels <- data.frame(name="Expression",start=band$start, end=band$end) #data.frame with "Expression" and start and end of each segment
	#Creating labels for each segment
	for(i in c(1:nrow(labels)))
	{
		res <- lapply(strsplit(as.character(band$variables[i]), split=".", fixed=TRUE),function(x){x[4]})
		labels$label[i] <- as.character(res)
	}

###########ONTOLOGY###############	

		##divers >>#chr2
		##gastrointestinal system >>#chr4
		##central nervous system >>#chr3
		##reproductive system >>#chr5

		#salivary(salivary gland) > oral region > gastrointestinal system > visceral organ >>#chr4
			#sgland == salivary
		#stomach > gastrointestinal system > visceral organ >> #chr4
		#duodenum > intestine > gastrointestinal system (first section of the small intestine) > visceral organ >>#chr4
		#smintestine(small intestine) > intestine > gastrointestinal system > visceral organ >>#chr4
		#lgintestine(large intestine) > intestine > gastrointestinal system > visceral organ >>#chr4
		#colon > large intestine > intestine > gastrointestinal system > visceral organ >>#chr4
		#appendix > large intestine > intestine > gastrointestinal system > visceral organ >>#chr4
		#esophagus > gastrointestinal system > visceral organ >> #chr4
		
		#cerebellum > forebrain > brain > central nervous system >>#chr3
		#flobe(frontal lobe) > central nervous system >>#chr3
		#tlobe(temporal lobe) > central nervous system >>#chr3
		#cortex > forebrain > brain > central nervous system >>#chr3
		#fcortex(frontal cortex) > cortex > farebrain > brain > central nervous system >>#chr3
		#pcortex(prefrontal cortex) > cortex > farebrain > brain > central nervous system >>#chr3
		#brain > central nervous system >>#chr3
		#hcampus(Hippocampus) > telencephalon > forebrain > brain > central nervous system >>#chr3
		#spinal(Spinal Cord) > central nervous system >>#chr3
		#hypothalamus > diencephalon > forebrain > brain > central nervous system >>#chr3
		#pituitary(Pituitary Gland) > diencephalon gland > diencephalon > forebrain > brain > central nervous system >>#chr3

		#gfat (Genital Adipose Tissue) > seminal vesicle > male reproductive system > reproductive system >>#chr5
		#ovary > reproductive system >>#chr5
		#placenta > reproductive system > visceral organ >>#chr5
		#testis > reproductive system > visceral organ >>#chr5
		#prostate > reproductive system > visceral organ >>#chr5
		#endometrium > uterus > reproductive system > visceral organ >>#chr5
		#uterus > reproductive system > visceral organ >>#chr5

		#thymus > haemolymphoid system >>#chr2
		#spleen > haemolymphoid system >>#chr2
		#lymphnode > haemolymphoid system >>#chr2
		
		#adrenal > endocrine system >>#chr2
		#pancreas > endocrine system >>#chr2
		
		#kidney > renal-urinal system > visceral organ >>#chr2
		#bladder > renal-urinal system > visceral organ >>#chr2
			#ubladder == bladder
				
		#lung > respiratory system > visceral organ >>#chr2
		
		#liver > liver and biliary system > visceral organ >>#chr2
		#gbladder (gallbladder) > liver and biliary system > visceral organ >>#chr2
		
		#heart > cardiovascular system >>#chr2
		#blood > cardiovascular system >>#chr2
		
		#mamgland(mamary gland) > integumental system gland > integumental system >>#chr2
		#skin > integumental system >>#chr2
		
		#sfat (Subcutaneous Fat Pad (Subcutaneous Adipose Tissue)) > Adipose Tissue >>#chr2
			#fat == sfat
						
		#muscle >>#chr2

		#marrow(Bone Marrow) > bone > sceletal system >>#chr2
			#bonem == marrow
		
		#thyroid > foregut > gut > alimentary system > visceral organ >>#chr2
		
	for(i in c(1:nrow(band)))
	{
		if(regexpr("flobe",band$variables[i])>0)
		{
			band$color[i] <- "chr3"
			labels$label[i] <- "Frontal Lobe"
		}
		else if(regexpr("cerebellum",band$variables[i])>0)
		{
			band$color[i] <- "chr3"
			labels$label[i] <- "Cerebellum"
		}
		else if(regexpr("brain",band$variables[i])>0)
		{
			band$color[i] <- "chr3"
			labels$label[i] <- "Brain"
		}
		else if(regexpr("fcortex",band$variables[i])>0)
		{
			band$color[i] <- "chr3"
			labels$label[i] <- "Frontal Cortex"
		}
		else if(regexpr("pcortex",band$variables[i])>0)
		{
			band$color[i] <- "chr3"
			labels$label[i] <- "Prefrontal Cortex"
		}
		else if(regexpr("tlobe",band$variables[i])>0)
		{
			band$color[i] <- "chr3"
			labels$label[i] <- "Temporal Lobe"
		}
		else if(regexpr(".cortex",band$variables[i])>0)
		{
			band$color[i] <- "chr3"
			labels$label[i] <- "Cortex"
		}
		else if(regexpr("hcampus",band$variables[i])>0)
		{
			band$color[i] <- "chr3"
			labels$label[i] <- "Hippocampus"
		}
		else if(regexpr("spinal",band$variables[i])>0)
		{
			band$color[i] <- "chr3"
			labels$label[i] <- "Spinal Cord"
		}
		else if(regexpr("hypothalamus",band$variables[i])>0)
		{
			band$color[i] <- "chr3"
			labels$label[i] <- "Hypothalamus"
		}
		else if(regexpr("pituitary",band$variables[i])>0)
		{
			band$color[i] <- "chr3"
			labels$label[i] <- "Pituitary Gland"
		}
		######
		else if(regexpr("colon",band$variables[i])>0)
		{
			band$color[i] <- "chr4"
			labels$label[i] <- "Colon"
		}
		else if(regexpr("stomach",band$variables[i])>0)
		{
			band$color[i] <- "chr4"
			labels$label[i] <- "Stomach"
		}
		else if(regexpr("smintestine",band$variables[i])>0 | regexpr("smint",band$variables[i])>0)
		{
			band$color[i] <- "chr4"
			labels$label[i] <- "Small Intestine"
		}
		else if(regexpr("duodenum",band$variables[i])>0)
		{
			band$color[i] <- "chr4"
			labels$label[i] <- "Duodenum"
		}
		else if(regexpr("lgintestine",band$variables[i])>0)
		{
			band$color[i] <- "chr4"
			labels$label[i] <- "Large Intestine"
		}
		else if(regexpr("salivary",band$variables[i])>0 | regexpr("sgland",band$variables[i])>0)
		{
			band$color[i] <- "chr4"
			labels$label[i] <- "Salivary Gland"
		}
		else if(regexpr("appendix",band$variables[i])>0)
		{
			band$color[i] <- "chr4"
			labels$label[i] <- "Appendix"
		}
		else if(regexpr("esophagus",band$variables[i])>0)
		{
			band$color[i] <- "chr4"
			labels$label[i] <- "Esophagus"
		}
		#####
		else if(regexpr("ovary",band$variables[i])>0)
		{
			band$color[i] <- "chr5"
			labels$label[i] <- "Ovary"
		}
		else if(regexpr("gfat",band$variables[i])>0)
		{
			band$color[i] <- "chr5"
			labels$label[i] <- "Genital Fat Pad"
		}
		else if(regexpr("testis",band$variables[i])>0)
		{
			band$color[i] <- "chr5"
			labels$label[i] <- "Testis"
		}
		else if(regexpr("placenta",band$variables[i])>0)
		{
			band$color[i] <- "chr5"
			labels$label[i] <- "Placenta"
		}
		else if(regexpr("prostate",band$variables[i])>0)
		{
			band$color[i] <- "chr5"
			labels$label[i] <- "Prostate"
		}
		else if(regexpr("endometrium",band$variables[i])>0)
		{
			band$color[i] <- "chr5"
			labels$label[i] <- "Endometrium"
		}
		else if(regexpr("uterus",band$variables[i])>0)
		{
			band$color[i] <- "chr5"
			labels$label[i] <- "Uterus"
		}

		#####
		else if(regexpr("thymus",band$variables[i])>0)
		{
			band$color[i] <- "chr2"
			labels$label[i] <- "Thymus"
		}
		#####
		else if(regexpr("sfat",band$variables[i])>0 | (regexpr("fat",band$variables[i])>0 & regexpr("gfat",band$variables[i])<0))
		{
			band$color[i] <- "chr2"
			labels$label[i] <- "Fat Pad"
		}
		#####
		else if((regexpr("bladder",band$variables[i])>0 & regexpr("gbladder",band$variables[i])<0) | regexpr("ubladder",band$variables[i])>0)
		{
			band$color[i] <- "chr2"
			labels$label[i] <- "Bladder"
		}
		else if(regexpr("gbladder",band$variables[i])>0)
		{
			band$color[i] <- "chr2"
			labels$label[i] <- "Gallbladder"
		}
		#####
		else if(regexpr("mamgland",band$variables[i])>0)
		{
			band$color[i] <- "chr2"
			labels$label[i] <- "Mammary Gland"
		}
		#####
		else if(regexpr("skin",band$variables[i])>0)
		{
			band$color[i] <- "chr2"
			labels$label[i] <- "Skin"
		}
		#####
		else if(regexpr("lung",band$variables[i])>0)
		{
			band$color[i] <- "chr2"
			labels$label[i] <- "Lung"
		}
		#####
		else if(regexpr("adrenal",band$variables[i])>0)
		{
			band$color[i] <- "chr2"
			labels$label[i] <- "Adrenal"
		}
		#####
		else if(regexpr("heart",band$variables[i])>0)
		{
			band$color[i] <- "chr2"
			labels$label[i] <- "Heart"
		}
		#####
		else if(regexpr("blood",band$variables[i])>0)
		{
			band$color[i] <- "chr2"
			labels$label[i] <- "Blood"
		}
		#####
		else if(regexpr("kidney",band$variables[i])>0)
		{
			band$color[i] <- "chr2"
			labels$label[i] <- "Kidney"
		}
		#####
		else if(regexpr("spleen",band$variables[i])>0)
		{
			band$color[i] <- "chr2"
			labels$label[i] <- "Spleen"
		}
		#####
		else if(regexpr("liver",band$variables[i])>0)
		{
			band$color[i] <- "chr2"
			labels$label[i] <- "Liver"
		}
		#####
		else if(regexpr("muscle",band$variables[i])>0)
		{
			band$color[i] <- "chr2"
			labels$label[i] <- "Muscle"
		}
		#####
		else if(regexpr("marrow",band$variables[i])>0 | regexpr("bonem",band$variables[i])>0)
		{
			band$color[i] <- "chr2"
			labels$label[i] <- "Bone Marrow"
		}
		#####
		else if(regexpr("pancreas",band$variables[i])>0)
		{
			band$color[i] <- "chr2"
			labels$label[i] <- "Pancreas"
		}
		#####
		else if(regexpr("thyroid",band$variables[i])>0)
		{
			band$color[i] <- "chr2"
			labels$label[i] <- "Thyroid"
		}
		#####
		else if(regexpr("lymphnode",band$variables[i])>0)
		{
			band$color[i] <- "chr2"
			labels$label[i] <- "Lymph Node"
		}
	}
	
###########END######ontology############

band <- band[, c("c", "start", "end", "color")] #Puting colums in the right order

#Data to use with circos
cat("\n Correlation result for representation in circos are saved in \"Karyotype\", \"Labels\" and \"Links\".",sep="")
write.table(kar,file=paste(folderAnalysis, organism, part, corMethod, "Cor", expDataSource, "Karyotype", add,".txt",sep=""),row.names = FALSE, col.names=FALSE, quote = FALSE,sep="\t") #_GLM_karyotype.txt
write.table(band,file=paste(folderAnalysis, organism, part, corMethod, "Cor", expDataSource, "Karyotype", add,".txt",sep=""), row.names = FALSE, col.names=FALSE, quote = FALSE, append = TRUE,sep="\t")#_GLM_karyotype.txt
write.table(labels,file=paste(folderAnalysis, organism, part, corMethod, "Cor", expDataSource, "Labels", add, ".txt",sep=""), row.names = FALSE, col.names=FALSE, quote = FALSE,sep="\t")#_GLM_labels.txt

#Puting maximal expression value for the expression segments
for(i in c(1:nrow(gaps)))
{
	if(regexpr("Averaged.RPKM.",gaps$variables[i])>0)
	{
		gaps$maxL[i] <- maxL.exp		
	}
}
temp_x <- x

x <- temp_x
#Calculating the exact possitions of the links inside the segment
for(k in c(1:nrow(gaps)))
{
	j <- gaps[k,]$variables
	if(regexpr("Averaged.RPKM.",gaps[k,]$variables)>0) #for expression segments
	{
		m <- (gaps[k,]$maxL-gaps[k,]$v)/(2*length(parameterNames)) #m is the spacing between correlations
	}
	else #for not expression segments
	{
		m <- (gaps[k,]$maxL-gaps[k,]$v)/(2*(nTissues+length(parameterNames)-1))	
	}	
	n = 0
	for(i in c(1:nrow(x)))
	{
		if (as.character(x[i,]$x1)==as.character(j))
		{
			n <- n+ x[i,]$abs/2+m #spacing
			x[i,]$x1x <- n  #beginning of the link
			n <- n+ x[i,]$abs
			x[i,]$x1y <- n  #end of the link
			n <- n+ x[i,]$abs/2+m #spacing
		}
		if (as.character(x[i,]$x2)==as.character(j))
		{	
			n <- n+ x[i,]$abs/2+m										
			x[i,]$x2x <- n
			n <- n+ x[i,]$abs
			x[i,]$x2y <- n	
			n <- n+ x[i,]$abs/2+m
		}
	}
}

x$x1x <- as.integer(x$x1x)
x$x1y <- as.integer(x$x1y)
x$x2x <- as.integer(x$x2x)
x$x2y <- as.integer(x$x2y)
#Finish calculating the positions

x.temp <- x

#Recalculating the positions for the links for expression according to the big Expression segment
for(i in c(1:nrow(x)))
{
	if(regexpr("Averaged.RPKM.",x$x1[i])>0) #if expression parameter is in the 1. column
	{
		x$x1x[i] <- x$x1x[i] + maxL.exp*x$order[i]
		x$x1y[i] <- x$x1y[i] + maxL.exp*x$order[i]
	}
	else if(regexpr("Averaged.RPKM.",x$x2[i])>0) #if the expression parameter is in the 2. column
	{
		x$x2x[i] <- x$x2x[i] + maxL.exp*x$order[i]
		x$x2y[i] <- x$x2y[i] + maxL.exp*x$order[i]
	}
}

#Renaming all expression segment into "Expression" 
for(i in c(1:nrow(x)))
{
	if(regexpr("Averaged.RPKM.",x$x1[i])>0)
	{
		x$x1a[i] <- "Expression"		
	}
	else
	{
		x$x1a[i] <- as.character(x$x1[i])
	}
}
x$x1 <- x$x1a 
for(i in c(1:nrow(x)))
{
	if(regexpr("Averaged.RPKM.",x$x2[i])>0)
	{
		x$x2a[i] <- "Expression"		
	}
	else
	{
		x$x2a[i] <- as.character(x$x2[i])
	}
}
x$x2 <- x$x2a 

x <- x[,c("x1","x1x","x1y","x2","x2x","x2y","sgn")] #Chousing the right columns#Data to use with circos (together with karyotype)


write.table(x,file=paste(folderAnalysis, organism, part, corMethod, "Cor", expDataSource, "Links", add, ".txt",sep=""), row.names = FALSE, col.names=FALSE, quote = FALSE,sep="\t")#_GLM_links.txt
#################################
################################
################################


################################################
#Essentiality and Omega in Violin Plot & T-test#
################################################

data <- read.table(paste(folderAnalysis, organism, "Table", expDataSource, ".txt",sep=""), header=TRUE)

data <- data[data$Max.Expression>0.00015,]

data <- data[,c("Omega.0", "LRT", "P.1","CDS.Length", "Intron.Length", "Intron.Number", "Median.Expression", "Max.Expression", "Tau", "X..GC.content", "Paralogs.Number", "Stage.Number", "Phyletic.Age", "Essentiality")]  
colnames(data) <- c("Omega",  "LRT", "P.1", "CDS.Length", "Intron.Length", "Intron.Number", "Median.Expression", "Max.Expression", "Tau", "X..GC.content", "Paralogs.Number", "Stage.Number", "Phyletic.Age", "Essentiality")

data <- na.omit(data)
geneData<-data

#Normalization of the data	
minOmega <- min(geneData$Omega[geneData$Omega>0])
geneData$Omega <- geneData$Omega + minOmega
geneData$Omega <- log2(geneData$Omega)
		
minLength <- min(geneData$Intron.Length[geneData$Intron.Length>0])
geneData$Intron.Length <- geneData$Intron.Length + minLength
geneData$Intron.Length <- log2(geneData$Intron.Length)

minP1 <- min(geneData$P.1[geneData$P.1>0])
geneData$P.1 <- geneData$P.1 + minP1
geneData$P.1 <- sqrt(sqrt(geneData$P.1))

geneData$Intron.Number <- geneData$Intron.Number + 1
geneData$Intron.Number <- log2(geneData$Intron.Number)

geneData$Paralogs.Number <- geneData$Paralogs.Number + 1
geneData$Paralogs.Number <- log2(geneData$Paralogs.Number)

geneData$Phyletic.Age <- geneData$Phyletic.Age + 1

minTau <- 1 - max(geneData$Tau)
geneData$Tau <- geneData$Tau + minTau
geneData$Tau <- log2(geneData$Tau)

geneData$LRT <- ifelse(geneData$LRT<0, 0, geneData$LRT)
geneData$LRT <- sqrt(sqrt(geneData$LRT))

geneData$CDS.Length <- log2(geneData$CDS.Length)

summary(geneData)

#Names of the variables used
variableNames <- colnames(geneData)
variablesToUse <- variableNames[variableNames != c("Omega", "Essentiality")] #all other variables
fmodel <-"geneData$"
fmodel <- paste(fmodel,"Omega","~",sep="")
for(i in variablesToUse)
{
	fmodel <- paste(fmodel,"geneData$",i,"+",sep="")
}
fmodel <- substr(fmodel, 1, nchar(fmodel)-1) #delet last character "+"
fmx <- glm(fmodel, na.action = na.exclude)
xres <- resid(fmx)
		
dataPlot <- data.frame(Omega=xres, Essentiality=geneData$Essentiality)

dataP <- as.matrix(dataPlot[,c("Omega", "Essentiality")])

dev.new(height=8, width=8)
palette(rainbow(9))
trellis.par.set(list(background=list(col=my.col[1]), add.text=list(col=my.col[2], cex=1.5),axis.line=list(col=my.col[2]), axis.text=list(col=my.col[2], cex=1.5), 	par.main.text=list(col=my.col[2], cex=1.3), par.xlab.text=list(col=my.col[2], cex=1.5), par.ylab.text=list(col=my.col[2], cex=1.7), plot.line=list(col=my.col[2]), dot.line=list(lwd=1, lty=2, col="#4B4B4B"))) #trellis.par.get()
		
bwplot(as.numeric(dataP[,1])~dataP[,2], xlab="", ylab="residuals of log2(Omega)", main=paste("Distribution of Omega according to essentiality",sep=""), horizontal=FALSE, 
col = c("#00BFFF"),
fill=c("blue"),
panel = function(x,y,..., box.ratio, col, pch){
	panel.violin(x=x, y=y,...,  cut = 0, varwidth = TRUE, box.ratio = 4*box.ratio, col=col)
	panel.bwplot(x=x, y=y, ..., varwidth = TRUE ,box.ratio = .5,  pch='|', notch=TRUE)},
	par.settings = list(box.rectangle=list(col=my.col[2], lwd=2), plot.symbol = list(pch='.', cex = 0.1, col=my.col[2]), box.umbrella=list(col=my.col[2])), scales=list(x=list(rot=10, labels=c("Not Essential", "Essential"))))

dev.copy2pdf(device=quartz, file=paste(folderAnalysis, organism,"OmegaEssentialityNewAres.pdf", sep=""),onefile=TRUE)#,paper="A4r"

dataPF <- data.frame(dataPlot)
dataPF$Omega <- as.numeric(dataPF$Omega)

t.test(Omega~Essentiality, data=dataPF)

t.test(Omega~Essentiality, data=dataPF, alternative = "greater")
#################
#################
###################


######################################
###Correlation between correlations###
######################################

#########################
dataCorME <- read.table(paste(folderAnalysis, "Mouse.txt",sep=""), header=TRUE)

dataCorHF <- read.table(paste(folderAnalysis, "Human.txt",sep=""), header=TRUE)

dataCor <- merge(dataCorME, dataCorHF, by=c("x1","x2"), all.x=TRUE, all.y=TRUE) 
dataCor <- dataCor[,c("x1", "x2", "corValue.x", "corValue.y")]
colnames(dataCor) <- c("x1", "x2", "ENCODE", "Fagerberg")

head(dataCor)
dataPlot <- dataCor[,c(-2)]
head(dataPlot)
v <- colnames(dataPlot[,-1])

dataPlot$x1 <- ifelse(dataPlot$x1 == "Omega", "Omega", "Others")

dataPlot <- as.matrix(dataPlot)


dev.new(height=12, width=16)
trellis.par.set(list(background=list(col=my.col[1]), add.text=list(col=my.col[2], cex=1.5),axis.line=list(col=my.col[2]), axis.text=list(col=my.col[2], cex=1.5), 	par.main.text=list(col=my.col[2], cex=2.5), par.xlab.text=list(col=my.col[2], cex=1.5), par.ylab.text=list(col=my.col[2], cex=1.7), plot.line=list(col=my.col[2]), dot.line=list(lwd=1, lty=2, col="#4B4B4B"))) #trellis.par.get()

xyplot(as.numeric(dataPlot[,3]) ~ as.numeric(dataPlot[,2]), groups=dataPlot[,1], col=c("#FF0000F0", "#0000CCF0"),
panel = function(x, y, ...){
	panel.superpose(x, y, ..., 
	panel.groups=function(x, y, col, col.symbol, ...) {
		panel.xyplot(x, y, col=col, ...)
		#panel.abline(lm(y~x), col.line=col.symbol)
		panel.text(0.75,0.9, "y=0.002 + 0.89*x", col="black")
		panel.text(-0.47,-0.023, "GC content to Stage number ->", col="black", cex=1)
		panel.text(0.44,-0.035, "<- GC content to Maximal expression", col="black", cex=1)
	},
	panel.abline(lm(y~x), col.line="black", lwd=2, lty=2)
	)},
xlab="Mouse correlation values", ylab="Human correlation values", main=paste("Partial coefficient correlations in human and mouse",sep=""), pch="*", cex=6, xlim=c(-1,1), ylim=c(-1,1)
 )


dev.copy2pdf(device=quartz, file=paste(folderAnalysis, "MusHumanCorrelationCorrelationsOmega.pdf", sep=""),onefile=TRUE)
###########

####################################
